# Supplementary material for: Identification of the Genetic Characteristics of Copy Number Variation Regions in Diverse Goat Populations
Source: Genes (Basel). 2026 May 30;17(6):627. doi: 10.3390/genes17060627 (PMC13298479; doi:10.3390/genes17060627)
Supplement: Supplementary file 1 [file genes-17-00627-s001.zip]

Archive with 2 entries (2 files):
- Supplementary Figures-revised.pdf
- Supplementary Tables-revised.xlsx
