# Supplementary material for: Identification of the Genetic Characteristics of Copy Number Variation Regions in Diverse Goat Populations
Source: Genes (Basel). 2026 May 30;17(6):627. doi: 10.3390/genes17060627 (PMC13298479; doi:10.3390/genes17060627)
Supplement: Supplementary file 1 [file genes-17-00627-s001.zip › Supplementary Tables-revised.xlsx]

## Sheet: Table S1
Table S1. Overview of whole genome resequencing data of 151 goats
Sample	Raw data(G)	Clean data(G)	Q20(%)	Q30(%)	GC content(%)	Sex
AEBS_1	84.6	82.7	98.12	93.39	42.87	male
AEBS_2	79.91	78.55	97.89	92.57	42.97	male
AEBS_3	75.13	74.12	96.24	89.75	42.94	male
AEBS_4	84.22	82.13	98.45	94.5	44.19	female
AEBS_5	87.29	85.15	98.55	94.87	42.98	female
AEBS_6	84	81.71	98.49	94.65	44.23	female
AEBS_7	90.56	86.99	98.57	94.94	43.06	female
AEBS_8	76.73	75.3	96.47	90.37	42.75	female
AEBS_9	86.98	85.54	98.39	94.52	42.73	female
ALS_1	69.75	68.49	98.2	93.86	42.69	male
ALS_3	86.13	82.71	98.6	95.03	42.82	male
ALS_4	90.19	87.68	98.42	94.38	42.94	male
ALS_5	100.79	95.78	98.71	95.41	42.82	female
ALS_6	70.88	70.05	96.1	89.36	42.91	female
ALS_7	88.31	85.22	98.34	94.18	42.92	female
ALS_9	83.07	80.45	98.11	93.36	42.92	female
CDM_1	79.29	77.53	98.24	93.78	42.73	male
CDM_2	96.46	94.19	98.11	93.31	42.64	male
CDM_3	94.2	93.17	98.43	94.8	43.26	male
CDM_4	78.9	78.22	97.84	92.76	41.64	male
CDM_5	64.53	63.84	97.23	90.86	41.69	female
CDM_6	93.19	92.29	98.04	93.46	42.76	female
CDM_7	93.81	92.86	98.42	94.71	42.66	female
CDM_8	95.45	94.52	98.16	93.91	42.81	female
CDM_9	77.85	77.24	97.68	92.4	42.44	female
CQ_1	88.55	87.61	98.25	94.16	42.76	male
CQ_2	86.83	86.14	98.13	93.73	42.32	male
CQ_3	147.02	142.31	98.46	94.76	43.2	male
CQ_4	157.97	147.81	98.52	95.11	43.06	male
CQ_5	112.15	106.08	98.52	94.97	43.21	female
CQ_6	126.19	121	98.18	93.99	43.04	female
CQ_7	79.1	75.04	98.04	93.77	43.03	female
CQ_8	93.23	90.09	98.22	93.91	43.05	female
CQ_9	102.48	99.29	98.5	94.65	43.05	female
ELS_1	121.43	112.38	97.09	92	43.13	male
ELS_2	94.92	90.79	96.73	91.06	43.3	male
ELS_3	75.8	74.52	97.6	92.26	43.37	male
ELS_4	73.13	71.77	98.01	93.62	42.97	male
ELS_5	76.59	75.15	97.95	93.41	42.67	female
ELS_6	70.25	68.89	97.95	93.4	42.96	female
ELS_7	70.56	69.08	97.67	92.54	43.45	female
ELS_8	61.66	60.29	98.02	93.66	43.59	female
ELS_9	71.47	68.21	97.87	93.25	45.96	female
HN_1	135.33	132.89	98.61	94.89	43.53	male
HN_2	77.07	75.97	98.29	93.62	42.92	male
HN_3	94.82	92	98.23	93.79	42.81	male
HN_4	84.61	82.75	98.08	93.22	42.54	male
HN_5	93.26	91.1	98.25	93.85	42.71	female
HN_6	83.04	80.88	98.24	93.79	43.01	female
HN_7	90.22	88.01	98.15	93.52	43.48	female
HN_8	93.63	90.76	98.3	94.02	43.01	female
HN_9	68.01	66.35	98.26	93.88	43.19	female
HS_1	84.16	82.42	97.87	92.54	42.87	male
HS_2	71.17	69.58	98.03	93.14	42.95	male
HS_3	82.93	81.66	97.97	93.17	42.88	male
HS_4	92.77	91.05	97.94	93.19	42.71	male
HS_5	90.78	88.68	97.99	93.32	44.49	female
HS_6	99.99	96.79	98.28	94.22	42.84	female
HS_7	86.34	84.32	98.19	93.6	42.33	female
HS_8	107.66	101.13	98.54	94.86	43	female
HS_9	84.43	78.95	98.62	95.13	42.86	female
HX_1	91.67	89.58	98.11	93.35	42.87	male
HX_2	100.83	98.17	98.21	93.76	42.91	male
HX_3	75.81	74.89	97.86	92.72	41.86	female
HX_4	67.88	67.16	97.82	92.56	42.21	female
HX_5	63.95	63.25	97.95	92.97	42.57	female
HX_6	86.07	85.09	97.9	92.85	42.34	female
HX_7	61.43	60.77	97.83	92.59	42.74	female
HX_8	84.84	83.54	98.16	93.71	43.06	female
HX_9	86.25	85.38	98.2	93.86	42.85	female
JL_1	71.67	70.79	98.15	93.69	42.79	male
JL_2	77.27	76.42	97.8	92.64	42.83	male
JL_3	88.63	86.77	98.58	94.82	43.41	male
JL_4	139.48	136.12	98.69	95.2	43.05	male
JL_5	164.93	159.49	98.69	95.25	43.1	female
JL_6	125.93	123.39	98.58	94.87	43.07	female
JL_7	97.89	95.13	98	93.56	42.9	female
JL_8	77.16	75.67	98.42	94.07	42.78	female
JL_9	79.41	77.75	97.84	93.09	44.24	female
JN_1	121.57	119.02	98.51	94.58	43	male
JN_2	87.5	85.76	98.43	94.69	43.24	male
JN_3	77.29	76.16	98.38	93.94	42.69	male
JN_4	65.76	64.87	97.9	93.11	42.8	male
JN_5	71.59	70.68	98.06	93.65	43.57	female
JN_6	64.4	63.7	98	93.47	43.59	female
JN_7	59.17	58.41	98.1	93.78	43.48	female
JN_8	97.59	93.86	98.54	94.72	46.68	female
JN_9	122.07	116.55	97.79	93.64	46	female
LN_1	111	106.24	98.7	95.17	43.54	male
LN_2	92.59	90.31	98.54	94.54	43.19	male
LN_3	83.83	82.55	98.4	94	42.86	male
LN_4	90.89	89.03	98.6	94.74	43.05	male
LN_5	86.18	84.7	98.05	92.76	42.7	female
LN_6	78.12	76.67	98.44	94.26	42.8	female
LN_7	73.7	72.32	98.42	94.1	42.8	female
LN_8	79.56	77.52	98.5	94.37	43.08	female
LN_9	92.76	90.57	98.27	93.53	43.07	female
LS_1	103.78	101.71	98.37	94.5	42.96	male
LS_2	88.01	84.84	98.54	95.04	43.13	male
LS_3	90.84	89.15	98.02	93.32	42.7	male
LS_4	76.63	74.87	98.18	93.88	42.45	male
LS_5	98.27	96.04	98.09	93.64	42.81	female
LS_6	98.39	96.36	98.12	93.69	42.65	female
LS_7	93.17	90.99	98.35	94.51	44.23	female
LS_8	85.3	83.2	98.24	94.08	42.63	female
LS_9	82.18	80.19	98.17	93.93	42.94	female
LZ_1	71.06	69.73	98.01	93.31	42.89	male
LZ_2	86.04	84.49	98.02	93.34	42.8	male
LZ_3	80.32	78.41	98.4	94.31	42.63	male
LZ_4	76.12	74.25	98.45	94.49	42.63	male
LZ_5	92.33	90.09	98.44	94.46	42.87	female
LZ_6	79.41	77.8	98.26	93.82	42.68	female
LZ_7	77.21	75.75	98.33	94.05	42.7	female
LZ_8	78.3	76.9	98.26	93.82	42.81	female
LZ_9	84.61	82.79	98.32	94.03	42.83	female
SBW_1	71.31	69.96	98.22	93.72	44.95	male
SBW_2	81.66	79.9	98.4	94.29	42.74	male
SBW_3	79.22	77.08	98.44	94.13	42.75	male
SBW_4	89.23	85.89	98.28	94.44	43.22	male
SBW_5	80.08	78.37	98.53	94.65	43.57	female
SBW_6	115.88	113.58	98.55	94.76	42.92	female
SBW_7	116.56	114.24	98.55	94.66	42.96	female
SBW_8	73.4	71.64	97.93	93.37	43.23	female
SBW_9	64.36	62.86	97.89	93.23	43.16	female
WZMQ_1	67.87	66.42	98.66	95.41	43.34	male
WZMQ_2	102.4	100.75	98.6	94.9	43.41	male
WZMQ_3	70.06	68.53	96.19	89.63	42.79	male
WZMQ_4	68.95	67.77	96.45	90.05	42.7	male
WZMQ_5	67	65.73	96.14	89.45	42.74	female
WZMQ_6	66.95	65.85	96.06	89.21	42.49	female
WZMQ_7	68.58	67.33	96.24	89.73	42.77	female
WZMQ_8	73.1	72.03	96.09	89.3	42.69	female
WZMQ_9	63.33	62.36	95.81	88.56	42.85	female
YS_1	59.73	58.38	96.13	89.44	42.63	male
YS_2	69.02	67.46	96.49	90.47	43.18	male
YS_3	83.86	81.77	98.6	95.01	43.09	male
YS_4	65.18	62.76	98.19	94.02	42.84	male
YS_5	94.29	91.03	98.14	93.87	42.81	female
YS_6	90.41	89.09	97.87	92.97	43.18	female
YS_7	68.5	67.11	98.32	94.24	43.22	female
YS_8	79.75	78.09	98.34	94.32	43.15	female
YS_9	72.68	71	95.98	88.44	41.81	female
ZXB_1	105.4	102.78	97.98	93.4	42.87	male
ZXB_2	81.44	79.55	98.02	93.5	43.31	male
ZXB_3	114.49	111.56	98.05	93.57	42.82	male
ZXB_4	133.33	126.98	98.34	94.57	43.15	female
ZXB_5	124.54	121.1	98.05	93.58	43	female
ZXB_6	106.1	101.26	98.32	94.49	43.21	female
ZXB_7	90.3	87.09	98.16	93.94	43.31	female
ZXB_8	78.14	74.79	98.46	94.72	43.16	female
ZXB_9	70.5	68.21	96.6	90.72	43.42	female

## Sheet: Table S2
Table S2. CNVR data statistics of 151 goats
CNVR size	Dup of CNVR	Del of CNVR	Both of CNVR	Total
<1k	255	568	0	823
1-2k	512	1725	1	2238
2-5k	376	1267	0	1643
5-10k	83	407	8	498
10-20k	29	126	1	156
20-50k	69	62	5	136
50-100k	25	28	4	57
>100k	16	58	11	85
Total	1365	4241	30	5636

## Sheet: Table S3
Table S3. Annotation of CNVRs
Category	Number of CNVRs
intergenic	4227
intronic	896
exonic	403
upstream	39
downstream	33
UTR3	30
UTR5	5
splicing	2
upstream;downstream	1
Total	5636

## Sheet: Table S4
Table S4. The overview of the differentiated CNVR between cashmere goats compared to non-cashmere goats
Chr	Start	End	Vst
Chr7	74654201	74657800	0.448923
Chr14	7489201	7491600	0.375976
Chr12	44891401	44906800	0.342125
Chr8	24423601	24427400	0.28002
Chr5	73745201	73842000	0.274198
Chr20	61484601	61489200	0.269066
Chr1	2568801	2571400	0.267156
Chr10	98787601	98788800	0.249768
Chr21	56001	65200	0.236039
Chr5	35700801	35703000	0.23168
ChrX	12335401	12340200	0.229827
Chr21	17276801	17279400	0.228926
Chr8	101628201	101636200	0.222609
Chr8	38003801	38005200	0.220491
Chr7	103631201	103633800	0.20682
ChrX	37652601	37660000	0.203697
Chr29	32696401	32697600	0.202837
Chr1	3922401	4501000	0.201027
Chr1	3877001	3900600	0.200857
Chr7	65175001	65177400	0.199786
Chr3	39191601	39192600	0.198921
Chr11	52911801	52914000	0.196102
Chr1	5766001	5767800	0.19529
Chr21	2579001	2580200	0.194921
Chr28	39032601	39036000	0.18894
Chr22	8939001	8943400	0.188303
Chr27	45320401	45359800	0.187668
Chr21	17274201	17276200	0.187232
Chr11	57762801	57766400	0.186658
Chr7	68571201	68573600	0.186432
Chr21	87201	171000	0.186041
Chr25	5383601	5386600	0.18537
ChrX	37755801	37764000	0.185248
Chr1	5746601	5747600	0.184291
Chr7	103635001	103646400	0.181325
Chr3	21550401	21552200	0.178938
Chr6	96036001	96038400	0.178087
Chr2	9625001	9630200	0.175609
Chr3	92624001	92643000	0.174685
Chr17	36462801	36463800	0.173786
Chr23	7062801	7067200	0.172345
Chr4	42478401	42479600	0.171249
Chr12	59055401	59067800	0.170759
Chr2	8441201	8442800	0.17016
Chr7	67780601	67783200	0.167692
Chr14	32818801	32819800	0.167585
Chr1	156068601	156075600	0.167563
Chr1	3578201	3651600	0.165934
Chr1	5748801	5751200	0.165932
Chr15	47439401	47440600	0.165324
Chr1	128524001	128526600	0.165172
Chr5	65929401	65932400	0.164215
Chr25	8192801	8202000	0.162432
Chr15	66901601	66903600	0.162285
Chr5	65923201	65924200	0.159005
Chr1	3875401	3876600	0.158916
Chr29	20513801	20529800	0.155075
Chr19	2974201	2982200	0.153901
Chr13	65633201	65634200	0.153872
Chr12	17816601	17818800	0.151925
Chr5	40164001	40167000	0.151158
Chr14	18663601	18665200	0.151147
Chr1	45806201	45809000	0.150072
Chr15	48068801	48070600	0.149117
Chr1	156173201	156178000	0.148799
Chr13	51341401	51343000	0.147479
Chr14	6663201	6666800	0.14696
Chr18	54341801	54349400	0.146124
Chr1	155756001	155761800	0.145243
Chr1	155995601	156002000	0.143644
Chr7	42476601	42480600	0.143477
Chr1	19900201	19901800	0.143315
Chr6	8978801	8981000	0.143049
Chr1	156094401	156109200	0.143007
Chr11	61105001	61107400	0.142764
Chr23	53767001	53768200	0.142357
Chr1	155951601	155952800	0.142156
ChrX	117383801	117386600	0.14181
Chr7	68574201	68575400	0.140619
Chr25	18092601	18095600	0.14045
Chr19	52165801	52170200	0.140441
Chr23	58964201	58967200	0.139774
Chr18	55947001	55961600	0.139498
Chr17	55460001	55463600	0.139252
Chr27	45299001	45300400	0.139169
Chr1	156027401	156039400	0.138761
ChrX	12089001	12112000	0.138752
Chr1	156157001	156171400	0.138288
Chr6	115598401	115600600	0.138201
Chr10	62782601	62784400	0.137278
Chr1	155972201	155975000	0.137269
Chr14	63278401	63280800	0.137122
Chr20	6230401	6252200	0.136998
Chr1	153811801	153812800	0.135759
ChrX	123646201	123648800	0.135728
Chr1	156191001	156223000	0.13494
Chr19	52074401	52077000	0.134554
Chr19	52147401	52148800	0.134356
Chr8	29162001	29165800	0.13358
ChrX	117442001	117443400	0.133513
Chr1	156112601	156117000	0.133308
Chr1	156129801	156137200	0.131713
Chr1	156017801	156022200	0.131589
Chr23	28823601	28865000	0.13148
Chr1	156012601	156017000	0.131396
Chr1	156180401	156187800	0.131197
Chr5	91243801	91246000	0.131046
Chr22	33754601	33771200	0.131025
Chr24	1104801	1109000	0.130236
Chr1	155939401	155944400	0.129666
Chr29	48312001	48314200	0.129077
Chr25	47416401	47417600	0.128962
Chr1	156065401	156068000	0.12888
Chr6	1876201	1879200	0.128875
Chr1	3751001	3866000	0.128775
Chr25	34030801	34036200	0.128141
ChrX	103932001	103934000	0.128004
Chr9	66274201	66276000	0.12787
Chr5	56484001	56490200	0.127273
Chr9	57098201	57099400	0.127239
Chr1	156153601	156156000	0.127213
Chr1	155821401	155823000	0.127168
Chr1	155799001	155801200	0.127129
Chr1	156080401	156089800	0.126925
Chr19	52200001	52201200	0.126804
Chr15	77848001	77882400	0.125999
Chr1	90166801	90167800	0.125841
Chr19	52204201	52206600	0.12527
Chr19	19231601	19284800	0.125258
Chr1	156041801	156053000	0.124809
Chr17	18151801	18153000	0.124686
Chr4	102921601	102922800	0.124542
Chr1	155856001	155861400	0.124528
Chr28	8363601	8365400	0.124111
Chr9	90351001	90360000	0.123836
Chr1	155953201	155958600	0.123655
Chr29	51181601	51183000	0.122851
Chr17	90018401	90020200	0.122619
Chr3	104304001	104305000	0.122184
Chr28	1497201	1498400	0.122112
Chr5	40161401	40163400	0.122074
Chr6	110892201	110893400	0.12206
Chr21	10293401	10295400	0.121521
Chr14	16082401	16085200	0.121335
ChrX	29848401	29850400	0.121143
Chr11	35746201	35752800	0.120882
Chr8	48696201	48697600	0.12072
Chr19	289201	290400	0.120315
Chr29	20641801	20642800	0.119642
Chr1	156119801	156128000	0.119629
Chr28	39634601	39636000	0.119521
Chr19	52120601	52135600	0.118941
Chr1	155752201	155753600	0.118636
Chr11	1989001	1992800	0.118071
Chr1	128550201	128551800	0.117869
Chr8	47631601	47636000	0.117863
Chr4	91831001	91832600	0.117542
Chr15	11282201	11285600	0.11722
Chr7	74664001	74665600	0.117179
Chr3	17751001	17822600	0.116863
Chr2	36432801	36434200	0.11673
Chr4	108252801	108254200	0.116148
Chr1	155969601	155971000	0.115541
Chr1	155883801	155886400	0.115449
Chr9	75679201	75682200	0.115082
Chr20	62185601	62187400	0.114958
ChrX	53612801	53636600	0.114448
Chr1	5829001	5830600	0.113791
Chr19	14155801	14161400	0.113761
Chr3	5930201	5931600	0.113555
Chr1	155774401	155783200	0.113076
Chr5	65921201	65922800	0.113052
Chr27	8176801	8184000	0.113023
Chr27	36297801	36300000	0.113012
Chr1	155763401	155767800	0.112977
Chr1	155869601	155874200	0.112801
Chr4	99009401	99011200	0.112631
Chr3	55130401	55199400	0.112431
Chr11	71690201	71695000	0.112132
Chr8	90507401	90510400	0.112061
Chr1	155888801	155894400	0.111822
Chr26	30355801	30357600	0.111558
Chr6	86024201	86025800	0.110699
Chr19	52085201	52096200	0.110596
Chr5	116829001	116829800	0.110392
Chr19	52078001	52084600	0.110128
Chr29	12869001	12885400	0.110093
Chr27	36301801	36302800	0.110048
Chr1	155961201	155964800	0.110027
Chr20	77080201	77082400	0.109972
Chr1	3902201	3905400	0.109936
Chr12	70556801	70559000	0.109832
ChrX	70186601	70188400	0.109431
Chr15	37996601	37998200	0.10903
Chr3	22951601	22953200	0.108875
Chr26	35085601	35088600	0.108754
Chr11	20466601	20468600	0.108642
Chr6	54197001	54198200	0.108317
Chr3	55356601	55486200	0.108284
Chr1	5737201	5744800	0.10772
Chr16	2228801	2235200	0.107634
Chr5	73735001	73736600	0.10757
Chr15	79004201	79005000	0.107386
Chr20	77161001	77162400	0.107293
Chr17	27451001	27455400	0.106448
Chr15	47633201	47643000	0.105796
Chr4	44887401	44890800	0.1057
Chr6	8486201	8488800	0.104939
Chr12	43308401	43319200	0.104487
Chr1	155826401	155835200	0.104471
Chr7	68575801	68576800	0.104363
Chr16	5003201	5006000	0.104333
Chr11	11897401	11898400	0.104042
Chr5	98594201	98595400	0.104037
Chr3	59910601	59912200	0.103653
Chr6	86801401	86803000	0.10354
Chr17	64723201	64724200	0.10335
Chr29	9103601	9110400	0.103306
Chr1	155902201	155905000	0.103212
Chr18	49844601	49846600	0.10319
Chr27	49189801	49190800	0.103103
Chr1	156056201	156058400	0.102433
Chr25	8187801	8190400	0.102368
Chr8	10538401	10545400	0.101639
Chr3	12312201	12313200	0.101628
Chr5	64297201	64298400	0.101041
Chr3	120614401	120616000	0.100442
Chr28	401	13200	0.100433
Chr1	9063001	9064400	0.100356
Chr1	155881401	155883200	0.100275
Chr4	118286401	118288800	0.10026
Chr3	92621801	92623400	0.100044
Chr1	155839601	155842000	0.100009
Chr5	116410401	116412200	0.0997573
Chr1	155868001	155869200	0.099644
Chr1	142315601	142316600	0.0990021
Chr7	15401	21800	0.0989944
Chr10	109786601	109830000	0.0987925
Chr6	98924401	98926000	0.0986629
Chr25	8647801	8652400	0.0985711
Chr11	80658401	80660400	0.0982515
Chr14	78643801	78645400	0.0979534
Chr5	99990001	99994400	0.0979359
Chr19	17527201	17528400	0.0978011
Chr22	45572201	45574000	0.0977078
Chr8	81159801	81162600	0.0975854
Chr7	9768801	9770200	0.0974426
Chr17	38559801	38560800	0.0974355
ChrX	117070801	117073400	0.0972163
Chr23	23242201	23243600	0.0971606
Chr8	65303001	65304600	0.0969344
Chr1	155877601	155879400	0.096578
Chr1	155935001	155936800	0.0965305
Chr1	104496401	104497400	0.0964959
Chr18	73865201	73867000	0.0960753
Chr24	3724401	3725600	0.0960739
Chr26	35136801	35140000	0.096006
Chr1	155807201	155813800	0.0959738
Chr15	11387601	11394000	0.0957476
Chr4	12269401	12271200	0.0955353
Chr24	54247601	54249400	0.0955314
Chr17	23453601	23454800	0.0952298
Chr1	156022801	156026200	0.0951485
Chr24	11980601	11983200	0.0949878
Chr10	37373001	37381200	0.0948334
Chr3	122242601	122269800	0.094614
Chr19	19524401	19703600	0.0943472
Chr1	155915801	155921800	0.0937959
Chr19	56004201	56005600	0.0936693
Chr1	156003401	156004800	0.0935182
Chr28	99201	101600	0.0934665
Chr4	401	1026600	0.0934476
Chr7	67534601	67536600	0.093386
Chr26	41381401	41384200	0.093364
Chr20	53581801	53605400	0.0933115
Chr13	31522201	31523800	0.0932004
Chr1	156077001	156078800	0.0929914
Chr12	79411401	79413400	0.0929608
Chr21	208001	216200	0.092928
Chr6	57169601	57174800	0.0926022
Chr19	48448201	48454200	0.092042
Chr15	17261001	17264800	0.0919049
Chr1	155912401	155914600	0.0918214
Chr6	86019801	86021000	0.0918078
Chr1	155986001	155991600	0.0916861
Chr9	13846201	13848800	0.091632
Chr15	47623001	47632000	0.0915891
Chr19	1952001	2030800	0.0914508
Chr7	9756801	9758400	0.0911565
Chr1	155905801	155910000	0.0907883
Chr15	19941001	19943000	0.0906812
Chr2	134083401	134117000	0.0906672
Chr24	8497601	8498600	0.0905479
ChrX	58869201	58871600	0.09008
Chr20	32998001	32999600	0.0899913
Chr7	9760401	9766600	0.0898168
Chr12	77748201	77749600	0.0897754
Chr14	35457601	35462600	0.0896973
Chr1	155748801	155750600	0.0893933
Chr17	26187801	26191000	0.089071
Chr7	100127401	100130400	0.0888715
Chr12	30231601	30232800	0.0888357
Chr15	47563001	47567200	0.0887008
Chr3	12280201	12281600	0.0886364
Chr4	5193401	5194800	0.0885662
Chr3	70379801	70410600	0.0885054
Chr1	155930401	155931400	0.0884274
Chr18	51928001	51935200	0.0883934
Chr9	25533601	25534600	0.0883279
Chr18	59929801	59930800	0.0882574
Chr12	18093601	18096200	0.0881732
Chr23	14657601	14658600	0.0880601
Chr14	66678401	66679600	0.0880407
Chr27	12601	292800	0.0880311
Chr7	70106401	70122400	0.0880174
Chr29	9034801	9103600	0.0877245
Chr1	118261201	118263200	0.0872715
Chr23	658201	659000	0.0872444
Chr1	46665801	46667000	0.0868409
Chr12	18082801	18083800	0.0865646
Chr1	155788201	155797400	0.0863394
Chr23	41808001	41811600	0.0862656
Chr8	97784201	97787200	0.0860842
Chr15	77494801	77498400	0.0859783
Chr5	82146401	82150600	0.0858747
Chr10	11139801	11158200	0.0858592
Chr15	71943201	71945200	0.0858479
Chr1	41666001	41667800	0.0858101
Chr24	33421401	33426200	0.0857842
Chr1	34932601	34936600	0.0857534
Chr17	44288401	44290600	0.0855783
Chr29	37951001	37952600	0.0855198
Chr26	747201	749000	0.0854854
Chr10	86655201	86656200	0.0852202
Chr7	38046001	38047800	0.0852063
Chr6	22366801	22369400	0.0850349
Chr16	80152401	80153400	0.0850298
Chr1	156138801	156142600	0.0849591
Chr10	28844001	28846400	0.0848356
Chr13	16959801	16961600	0.0847067
Chr4	63837001	63838600	0.0844059
Chr26	35463401	35464600	0.0843643
Chr14	45236401	45240000	0.0837217
ChrX	141288201	141311600	0.0835137
Chr7	68361001	68374800	0.0832565
Chr1	156060001	156064600	0.083238
Chr5	51198201	51199400	0.0830698
Chr22	1707801	1708600	0.0829437
Chr25	1070801	1074200	0.0828795
Chr1	152604201	152609600	0.0826717
Chr17	31988601	31991200	0.0826627
Chr19	37713801	37715400	0.0823643
Chr10	109490001	109491800	0.0820728
Chr5	107625001	107626000	0.0820399
Chr21	21629001	21631400	0.0819436
Chr6	87576001	87580000	0.0818307
Chr27	361401	365200	0.081614
Chr26	1455201	1456200	0.0814637
ChrX	16198201	16200000	0.0813773
Chr22	50691801	50695800	0.0810456
Chr26	35269801	35274000	0.0809007
Chr19	59043601	59049400	0.0808074
Chr13	19680801	19682000	0.0807962
Chr20	22051001	22052600	0.0807917
Chr7	86171201	86172400	0.0807249
Chr13	27076001	27077000	0.0806629
Chr1	156117801	156118600	0.0805567
Chr19	48439801	48443000	0.0805185
Chr16	889201	890400	0.0804544
Chr19	52069801	52071600	0.0802738
Chr1	155977201	155979000	0.080122
Chr16	73097401	73103600	0.0800145
Chr1	155975601	155976800	0.0799433
Chr26	34069601	34070800	0.079915
Chr1	108064801	108068400	0.0797477
ChrX	55321201	55325400	0.0796585
Chr6	55721201	55723600	0.0794853
Chr15	47569401	47575400	0.0794114
Chr6	118647401	118648600	0.0791769
Chr14	3533801	3536000	0.0790065
Chr1	156144801	156146000	0.0783277
Chr12	36491201	36492200	0.0779536
Chr11	20472201	20473400	0.0777493
Chr11	21489601	21491000	0.0775662
Chr15	47603601	47610800	0.0774983
Chr29	9110601	9133600	0.0774832
Chr1	156005601	156009000	0.0774112
Chr12	420401	421400	0.0773489
Chr29	13251401	13414400	0.0772819
ChrX	117346401	117356000	0.0772819
Chr17	31440401	31446400	0.0771231
Chr12	78144401	78146400	0.0770811
Chr12	18191801	18194400	0.0768846
ChrX	57394401	57395800	0.0768678
Chr9	90648801	90650200	0.0768391
Chr29	36735201	36738000	0.0765945
Chr4	5417601	5419000	0.0764606
Chr20	36250801	36257600	0.0764025
Chr7	24004201	24008000	0.0763446
Chr20	28149201	28152600	0.0763073
Chr18	30917201	30956000	0.0758082
Chr27	45177201	45178800	0.0757313
Chr9	38900401	38901400	0.0757299
Chr13	16910401	16911600	0.0754774
Chr27	39291001	39292200	0.0753449
Chr18	472401	476400	0.0751691
Chr20	56924001	56925000	0.0750221
Chr3	40709001	40712400	0.0750158
Chr21	52041601	52043400	0.0748435
Chr19	1798801	1800400	0.0748051
Chr20	77565201	77567000	0.074779
Chr7	867401	875800	0.0747017
Chr5	3964401	3965600	0.0741327
Chr7	108454201	108455600	0.0740689
ChrX	133292001	133307800	0.0740386
Chr6	82406201	82412800	0.0740305
Chr22	21320401	21323000	0.0740218
Chr5	99515201	99795400	0.0739699
Chr6	10377801	10382200	0.0739257
Chr15	45879601	45884400	0.0738786
Chr7	65947001	65949000	0.0738708
Chr11	57479601	57481800	0.0738529
Chr6	707801	712200	0.0738103
Chr12	59111601	59113000	0.0737851
Chr1	79807401	79811000	0.0737695
Chr21	57138801	57140000	0.0737673
Chr7	100121801	100123400	0.0737573
Chr6	114505001	114507600	0.0737256
Chr25	43059401	43061800	0.0736432
Chr26	35132001	35133800	0.0736099
Chr1	155848601	155850800	0.073517
Chr26	35251201	35255000	0.0734291
Chr5	51652601	51657600	0.0734002
Chr26	7457001	7462600	0.0731847
Chr23	11845001	11847400	0.0730452
Chr19	24453001	24471000	0.0729861
Chr17	53203001	53204200	0.0729833
Chr17	33337601	33340000	0.0728585
Chr10	90431401	90433000	0.0728522
Chr17	55379001	55380200	0.0728432
Chr11	40804001	40810000	0.0727857
Chr18	5498201	5500000	0.0727856
Chr10	30629801	30630800	0.0727665
Chr1	153685801	153693000	0.0727229
Chr10	8497801	8499200	0.0725099
Chr6	105648401	105649200	0.0723582
Chr11	99314801	99315800	0.0720118
Chr8	42499201	42503400	0.0719103
Chr26	35274801	35336600	0.0716374
Chr15	75892001	75893000	0.0716229
Chr4	102082601	102084600	0.0715188
Chr1	54792001	54795000	0.0714958
Chr22	35420401	35422400	0.0713969
Chr17	18440601	18441600	0.0713885
Chr15	80926601	80933000	0.071337
Chr15	68929001	68930200	0.071301
Chr12	53112401	53113600	0.0712598
Chr2	80260401	80261600	0.0712049
Chr2	45433201	45435200	0.0711821
Chr21	31424601	31426400	0.0709349
Chr3	21649601	21652000	0.0708998
ChrX	122461401	122463400	0.0707999
Chr1	155924201	155928800	0.0707745
Chr12	55757601	55758600	0.0707382
Chr12	42956801	42959600	0.0706964
Chr5	117815001	117818200	0.0705282
Chr1	17743801	17745800	0.0705273
Chr8	73641401	73642400	0.070426
Chr25	47214001	47217400	0.0703158
Chr4	37197001	37198000	0.070135
Chr19	48446401	48447600	0.070085
Chr3	30844001	30844800	0.0700026
Chr16	13048801	13050800	0.0699108
Chr29	45746801	45753000	0.0698812
Chr1	155844401	155846000	0.0698275
Chr2	86127801	86129400	0.0698077
Chr5	30753401	30754400	0.0694654
Chr3	77942401	77948000	0.0693377
Chr24	7561401	7563200	0.0692157
Chr26	35259801	35267000	0.0691641
Chr1	155992601	155993600	0.0690494
Chr11	102853001	102854200	0.0690264
Chr6	117058401	117059600	0.0690019
Chr3	55316001	55332800	0.06891
Chr8	42711401	42716200	0.0688696
Chr11	70828001	70832600	0.0688499
Chr15	41736401	41738600	0.0688011
Chr20	74077401	74078400	0.0687638
Chr5	91855801	91860200	0.0686153
Chr5	67972401	67974400	0.0685926
Chr5	56492201	56495400	0.0685168
Chr26	35237001	35243600	0.0684979
Chr10	98426401	98427400	0.0683922
Chr1	156146601	156147600	0.068371
Chr10	13471601	13474200	0.0682495
Chr12	17962601	17963800	0.0680902
Chr12	81218601	81233200	0.0679071
Chr3	39615801	39617000	0.0676467
Chr5	86397201	86399000	0.067576
Chr26	11668201	11669200	0.067485
Chr15	73857801	73861400	0.0674839
Chr3	12957801	12960200	0.0674213
Chr18	68117801	68120000	0.0673972
Chr8	99221201	99225000	0.0673805
Chr1	151967801	151971000	0.0671505
Chr22	34094601	34095600	0.0665528
Chr6	63799801	63800800	0.066525
Chr15	1721401	1728200	0.066511
ChrX	121879801	121902800	0.0664272
Chr13	17753601	17761800	0.0660969
Chr12	18364201	18365400	0.0660873
Chr15	63379401	63381400	0.0660859
Chr26	28617401	28619400	0.0660508
Chr13	17411801	17413200	0.0660495
Chr14	68528001	68528800	0.0660117
Chr5	73737801	73743400	0.0660082
Chr27	42889001	42890200	0.0658726
Chr22	32732801	32736200	0.0658195
Chr8	9261001	9262200	0.0657979
Chr29	24320601	24325000	0.0656642
Chr24	41600601	41605400	0.0655041
Chr3	55520001	55523000	0.0652976
Chr12	43151201	43155600	0.065149
Chr9	38903001	38904400	0.0651187
Chr2	7277001	7284200	0.0651113
Chr11	41353401	41363400	0.0650275
Chr18	65102401	65137400	0.0650034
ChrX	140037801	140040200	0.0648015
Chr3	17431601	17453600	0.0647057
Chr13	14906801	14910400	0.0646459
Chr21	68972001	68978400	0.0645398
Chr29	31278401	31279600	0.064536
Chr4	118421201	118422600	0.0644778
Chr17	82693001	82694000	0.0643575
Chr25	23693601	23695200	0.064192
Chr1	155900601	155901600	0.064145
Chr21	16464001	16482200	0.0641174
Chr1	155768801	155770600	0.0641071
Chr1	155805201	155806400	0.0640499
Chr7	105630601	105631600	0.0640401
Chr14	68538801	68554200	0.0638783
ChrX	84159201	84167200	0.0638335
Chr1	155982001	155985000	0.0638139
Chr15	45885001	45986400	0.0637743
Chr7	6147801	6148800	0.0637236
Chr11	18023401	18024400	0.0636936
Chr19	52794201	52796200	0.0635773
Chr12	18179201	18182000	0.0635722
Chr6	505401	507400	0.063411
Chr18	48489801	48493400	0.063115
Chr1	52952801	52954000	0.0631048
Chr9	2362801	2363600	0.062974
Chr26	43227601	43234000	0.0628608
Chr18	51909401	51916400	0.0627504
Chr14	79521801	79527200	0.0626013
Chr5	50719801	50721400	0.0624082
Chr5	87557801	87558800	0.0622905
Chr10	98756201	98759200	0.0622522
Chr9	40069601	40072600	0.0618438
Chr1	129184601	129187800	0.0618301
Chr6	97071001	97072200	0.0614636
Chr7	23779801	23781600	0.0613827
Chr13	3855001	3888800	0.0613729
Chr22	2597001	2598000	0.0612163
Chr7	633201	639200	0.0610978
Chr15	9966601	9968400	0.0610968
Chr3	22535601	22540000	0.0610779
Chr15	73340401	73342200	0.0610357
Chr12	50506401	50508200	0.0609688
Chr5	6176001	6177000	0.0608915
Chr12	44645801	44647600	0.0608905
Chr5	18968801	18987400	0.0604688
Chr16	73106401	73108400	0.0604236
Chr26	45717201	45722600	0.060403
Chr18	47897001	47898000	0.0603851
Chr28	670601	672400	0.0603541
Chr11	95400001	95401000	0.0602578
Chr11	105363801	105365800	0.0602042
Chr24	28565801	28567400	0.0601992
Chr8	113632001	113651600	0.0601202
Chr28	17201	85800	0.0600879
Chr23	44298801	44300000	0.0599707
Chr6	3976201	3982600	0.0598728
Chr4	8752801	8754000	0.0598394
ChrX	111738201	111740600	0.0598243
Chr13	68312601	68318000	0.0597797
ChrX	90790401	90793800	0.0597762
Chr13	54383601	54385000	0.0597091
Chr6	4005001	4012000	0.059588
Chr2	13712401	13714600	0.0595052
Chr18	28872601	28874000	0.0594711
Chr17	20263001	20264800	0.0594413
Chr21	49056601	49057800	0.0594387
Chr1	155898201	155899200	0.0593415
Chr17	89469601	89470600	0.0591543
Chr26	41385001	41386600	0.0591532
Chr4	88741601	88743600	0.0590697
Chr7	43092201	43093600	0.0590589
Chr10	37166001	37167200	0.0590328
Chr18	58791001	58907400	0.0589376
Chr6	14496001	14497200	0.058932
Chr12	64382401	64383200	0.05893
Chr7	22563201	22565000	0.0589178
Chr24	54674201	54675400	0.0588897
Chr24	54058601	54063000	0.0587711
Chr1	110372001	110373400	0.0587587
Chr6	106634001	106637600	0.058719
Chr1	30199601	30201600	0.0586332
Chr10	31478401	31482600	0.0586046
Chr15	47163601	47168200	0.0585544
Chr13	4668001	4669200	0.0585159
Chr2	137986201	138023400	0.0584233
Chr1	155836601	155838600	0.0583687
Chr5	73897801	73905800	0.0583655
Chr8	110716201	110737800	0.0582286
Chr27	39872801	39876800	0.0579609
Chr18	52003401	52063000	0.0578853
Chr18	848601	849600	0.0578564
Chr3	55218401	55245000	0.0578119
Chr16	26102601	26105200	0.0577908
Chr1	30880201	30881800	0.0577572
Chr7	53597201	53599000	0.0572671
Chr13	33832401	33834000	0.0572457
Chr21	2443001	2444200	0.0571942
Chr17	88586201	88587000	0.0571517
Chr26	41436801	41446000	0.0571273
Chr25	42424001	42425600	0.0571183
Chr5	73889401	73893800	0.0570629
Chr2	1794601	1798200	0.0566642
Chr15	10991401	10996000	0.0565834
Chr16	67792601	67798600	0.0565069
Chr29	49394601	49395800	0.0564217
Chr8	86630801	86632600	0.0563318
Chr19	6098601	6101000	0.0563033
Chr14	68557201	68559200	0.056218
Chr12	18381201	18382800	0.0561578
Chr3	51822201	51826400	0.056119
Chr6	39433801	39437200	0.056105
Chr7	105992601	105994400	0.0560305
ChrX	135049801	135051800	0.0560053
Chr5	5966801	5969200	0.056005
Chr19	10025001	10026400	0.0559872
ChrX	7846201	7848600	0.0558566
ChrX	123071201	123073600	0.0557975
Chr3	84611801	84618400	0.055632
Chr4	103886801	103888000	0.0554606
Chr15	59917401	59919000	0.0554603
Chr26	39961001	39962800	0.0553913
Chr29	14211201	14408200	0.0553782
Chr23	1395201	1397400	0.0552848
Chr15	10023601	10025000	0.055283
Chr14	90792801	90795600	0.0552449
Chr3	116626201	116627400	0.0551356
Chr26	45680601	45682000	0.055103
Chr15	78550401	78556400	0.0549713
Chr25	8227801	8229400	0.0549246
Chr11	101087201	101088600	0.05484
Chr10	41149201	41150200	0.0548269
Chr9	1228001	1229000	0.0548022
Chr16	74812801	74814800	0.0547824
Chr20	73611001	73613600	0.0546323
Chr3	70100201	70143200	0.0544557
Chr3	68253801	68255400	0.0543823
Chr26	1489801	1493400	0.0543496
Chr5	102077401	102086200	0.054262
Chr4	118155801	118157600	0.0542149
Chr8	80213801	80218400	0.0541542
Chr24	16884801	16886800	0.0541387
Chr8	85800601	85801600	0.0539937
Chr19	48436001	48437200	0.0539796
Chr24	10873401	10875000	0.0539776
Chr26	50178401	50179600	0.053952
Chr3	75710201	75711200	0.0538672
Chr18	55942001	55943200	0.0537539
Chr2	106636401	106637800	0.0537266
Chr3	70159001	70169400	0.0537075
Chr15	1762801	1764400	0.0536958
Chr9	70835001	70838400	0.0536854
Chr1	9058401	9059600	0.0536812
Chr18	53630201	53637800	0.0536743
Chr3	70151801	70158000	0.0536215
Chr16	4776801	4777800	0.0535813
ChrX	8425001	8426200	0.0534754
Chr25	21019001	21035600	0.0534748
Chr21	70525001	70529400	0.0534294
Chr8	81693801	81695800	0.0533638
Chr25	40348401	40350600	0.0532856
Chr18	65099401	65101800	0.0532749
Chr6	80533001	80545400	0.0532355
Chr14	83599601	83600800	0.0532045
Chr13	19444001	19445800	0.0531878
Chr5	73971601	73976400	0.0531683
Chr23	41314801	41315800	0.0531392
Chr22	11444801	11455000	0.0531241
Chr10	62582401	62583600	0.0531105
Chr26	35643801	35645800	0.0531094
Chr5	79114801	79116400	0.0530492
Chr14	44970801	44979800	0.0530355
Chr15	340801	344200	0.0529984
Chr2	107562801	107564400	0.0529209
Chr12	51339601	51345200	0.0529059
Chr17	57524601	57527400	0.0528607
Chr11	7372201	7373800	0.0528016
Chr8	90185601	90187000	0.0527929
Chr2	96622801	96624800	0.0527558
Chr6	86958801	86960200	0.052753
Chr10	68834401	68838000	0.0526498
Chr2	122257801	122259400	0.0526453
Chr24	38792001	38793400	0.0525066
Chr7	96804401	96806200	0.052451
Chr17	35175601	35177400	0.0524061
Chr1	52960801	52962800	0.0524009
Chr17	83040401	83042400	0.0522357
Chr16	67456001	67457200	0.0522329
Chr24	2541601	2543800	0.0521842
Chr17	32310601	32311600	0.0521803
Chr12	63895601	63897400	0.0520576
Chr12	18332401	18342200	0.0519741
Chr19	9002601	9003800	0.0518841
Chr2	80262201	80275200	0.0518589
Chr7	69085401	69086400	0.0517707
Chr26	23036201	23038200	0.051732
Chr2	1009401	1011000	0.0516928
Chr15	66452401	66462600	0.0516702
Chr8	44251801	44252800	0.0516397
Chr15	15891401	15893000	0.0516338
Chr3	6027001	6028200	0.0515899
Chr17	20258801	20260800	0.051488
Chr18	24492801	24493800	0.0514711
Chr2	8298201	8301800	0.0513646
Chr12	18362001	18363200	0.0512518
Chr3	91652601	91654000	0.051248
Chr29	49923001	49925800	0.0511864
Chr7	85455801	85460000	0.0511616
Chr4	28542401	28544800	0.0511159
Chr14	79131601	79137600	0.0511064
Chr9	21948801	21951800	0.0510624
Chr13	3332401	3339800	0.0509257
Chr14	65027201	65030000	0.0509206
Chr1	77152401	77153400	0.0508688
Chr3	70171801	70379000	0.0508611
Chr12	18350201	18351800	0.0508337
Chr29	1728801	1729800	0.0507951
Chr28	39822801	39825400	0.0507768
Chr9	4953601	4955200	0.0507747
Chr12	17830401	17832400	0.0507019
Chr2	80290201	80291400	0.0506829
Chr6	88093401	88094800	0.0506372
Chr29	43849801	43853600	0.0505995
Chr8	44470401	44472000	0.0505926
Chr1	62707801	62710800	0.0505798
Chr2	76482401	76483800	0.0505182
Chr7	77295601	77297200	0.050516
Chr10	91054201	91055200	0.0505079
Chr18	68114401	68116400	0.0504834
Chr3	114442001	114447600	0.0504625
Chr28	27220401	27221600	0.0503406
Chr14	68561201	68562400	0.0502994
Chr8	51154001	51156600	0.0502865
Chr14	11545001	11546200	0.0502471
Chr17	19049201	19056000	0.0501938
Chr3	11377801	11379600	0.0501721
Chr3	66300401	66301800	0.0501358
Chr4	53997601	53999000	0.0501086
Chr15	36240601	36242000	0.0500508
Chr17	10947201	10952800	0.0500263
Chr11	61502801	61504200	0.0499404
Chr16	91440801	91443400	0.0498915
Chr5	75904801	75906600	0.0497837
Chr3	74052001	74053800	0.0496752
Chr11	106813201	106814200	0.0495999
Chr12	1466401	1469200	0.0495898
Chr4	6557401	6558600	0.0495463
Chr20	49358601	49359800	0.049531
Chr7	61541001	61542600	0.0494781
Chr17	40978801	40980000	0.0494684
Chr14	47795001	47796600	0.0494482
Chr19	6121401	6123000	0.0493854
Chr11	19489001	19491000	0.0492787
Chr17	42067401	42070200	0.0492644
Chr22	55571201	55573400	0.0492273
Chr1	41353601	41355000	0.0492273
Chr25	37459401	37460400	0.0491897
Chr27	2082401	2083800	0.0491318
Chr19	41449001	41453000	0.0491066
Chr5	48662201	48663600	0.0490934
Chr11	95406601	95407800	0.0490631
Chr8	20373001	20375000	0.0490153
Chr27	49165601	49166400	0.0490077
Chr27	53206601	53207400	0.0489731
ChrX	123078401	123085200	0.0489586
Chr24	42164201	42166000	0.0487214
Chr5	3057601	3061000	0.0486979
Chr16	54704801	54707000	0.0486286
Chr13	88733001	88736000	0.0486255
Chr1	149564601	149565800	0.0485893
Chr12	18064001	18068600	0.0485589
Chr16	30300601	30301600	0.0485378
Chr26	35639801	35642200	0.0484983
Chr26	48671401	48676600	0.048485
Chr20	14748601	14750000	0.0484493
Chr1	129033801	129038800	0.0482365
Chr29	32180001	32181800	0.048221
Chr17	39752201	39762800	0.0481991
Chr4	43676201	43682200	0.0481297
Chr24	4562801	4563600	0.0480721
Chr25	47001	48000	0.0480597
Chr16	67916801	67920400	0.048053
Chr9	49901201	49902200	0.0479752
Chr19	16749801	16751600	0.0479308
Chr21	2444601	2447800	0.0478764
Chr5	31989601	31998800	0.0478668
Chr17	89976201	89979400	0.0477991
Chr10	21039201	21041000	0.0477866
Chr24	17591801	17593200	0.0477561
Chr22	27627801	27633200	0.047742
Chr29	54980601	54982600	0.0476583
Chr15	62905001	62907000	0.0476452
Chr4	10094801	10096600	0.0476076
Chr21	43333201	43334600	0.0475736
ChrX	53947201	53979400	0.0475607
Chr2	80292801	80299800	0.0474996
Chr19	53425001	53426800	0.0474745
ChrX	79547401	79551200	0.0472867
Chr1	159412401	159414800	0.0472735
Chr17	16827001	16829200	0.0470829
Chr6	903401	905800	0.0470771
Chr16	5278601	5284600	0.046987
Chr12	54162001	54163000	0.0469787
Chr19	34848801	34850200	0.0469551
Chr1	10082201	10083400	0.0468654
Chr29	34998001	34999200	0.046742
Chr11	55789201	55798800	0.046707
Chr5	17775601	17778000	0.0466951
Chr1	71236601	71238600	0.0466893
Chr11	25085401	25088600	0.0466277
Chr17	88230001	88231600	0.0466249
Chr26	41418201	41421000	0.0465624
Chr18	59297801	59300800	0.0464375
Chr11	30521401	30522800	0.0464133
Chr1	91654401	91656000	0.0463563
Chr21	18794801	18796200	0.0462913
ChrX	113455801	113462600	0.0462245
Chr16	43050201	43052200	0.0462039
Chr16	74590201	74606000	0.046152
Chr20	26311201	26313400	0.0461404
Chr16	17518601	17520000	0.0461234
Chr4	116573001	116574000	0.0461015
Chr4	41952801	41953800	0.0460217
Chr12	18049801	18058800	0.0459552
Chr11	106342201	106343200	0.0456835
Chr21	597001	599400	0.0456827
Chr21	68933801	68935000	0.045618
Chr6	22661201	22663000	0.0455878
Chr12	17674201	17816600	0.0455831
Chr20	61209801	61211600	0.0455791
Chr15	78238001	78240400	0.045527
Chr16	4636401	4639400	0.0454639
ChrX	8047401	8050200	0.0453864
Chr19	2518401	2526200	0.0453844
Chr8	100993601	100994600	0.0453249
Chr6	7659401	7660600	0.0453104
Chr20	26869001	26875600	0.0452742
Chr1	85800401	85808400	0.0452724
Chr26	35690801	35691800	0.0452369
Chr25	41523601	41527600	0.0451628
Chr26	39566801	39569000	0.0451127
ChrX	53606201	53612000	0.0451002
Chr9	262201	267400	0.0450476
Chr1	17207201	17210800	0.045004
Chr15	78803201	78804600	0.0449898
Chr3	40845401	40850200	0.0449223
Chr21	20275201	20276600	0.0449076
Chr19	57697801	57699000	0.0448955
Chr28	10642001	10650200	0.0448831
ChrX	116894601	116898600	0.0448784
Chr2	50329201	50330400	0.0448693
Chr1	149641601	149643200	0.044702
Chr3	119587401	119588200	0.0446864
Chr7	7844001	7845200	0.0446463
Chr1	135776601	135777600	0.0445262
Chr19	41630801	41632400	0.0444717
Chr4	97989801	97991200	0.0444399
Chr3	120721801	120725200	0.0444313
Chr14	46066601	46068400	0.0443613
Chr3	104225801	104227200	0.0443469
Chr9	83749001	83752000	0.0442339
Chr20	7220601	7221600	0.0442318
Chr18	72819601	72825800	0.0441904
Chr12	51567801	51571600	0.0440399
ChrX	83219001	83223800	0.04401
Chr8	78498801	78500000	0.0439893
Chr14	92321601	92324000	0.0439233
Chr10	9494201	9500000	0.043911
Chr17	10379001	10394400	0.0438737
Chr22	35936401	35940800	0.0438316
Chr9	49125601	49127600	0.043803
Chr5	15033001	15034000	0.0437907
Chr4	37424201	37425800	0.0437846
Chr1	125276001	125280400	0.043781
Chr10	63195401	63197000	0.043731
Chr13	85373801	85375000	0.04371
Chr20	70562601	70564000	0.0436974
Chr7	100147601	100153600	0.0435497
Chr20	57305201	57307000	0.0435392
Chr6	44031001	44044000	0.0434065
Chr4	70924201	70926200	0.0433977
Chr7	46687601	46689400	0.0433182
Chr23	22644401	22645800	0.0433175
Chr14	84715201	84721200	0.043272
Chr26	48733401	48736000	0.0431585
Chr21	10933201	10934800	0.0431479
Chr7	106126201	106129800	0.0430819
Chr23	28627401	28630600	0.0430642
Chr24	22174001	22175000	0.0430554
Chr26	41456601	41554400	0.0429959
Chr16	35241001	35242800	0.0429561
Chr2	38341401	38342800	0.0428961
Chr6	96904201	96905400	0.0428765
Chr22	586201	588200	0.0428558
Chr15	337601	340400	0.0428393
Chr4	110252401	110259600	0.0428017
Chr14	1910401	1911600	0.0427996
Chr1	161192801	161194200	0.0427202
Chr4	123067201	123347600	0.0426806
Chr5	92883001	92885200	0.0426589
ChrX	81755601	81781200	0.0426498
Chr11	105382001	105383200	0.0425757
Chr12	621801	623000	0.0425404
Chr8	89765601	89768600	0.0425173
Chr2	80740201	80742000	0.042494
Chr26	41396401	41401400	0.0424937
Chr1	87328201	87336800	0.0424464
Chr16	66223801	66225000	0.0424374
Chr10	50302601	50303600	0.0424336
Chr1	150303201	150304200	0.0424309
Chr7	73587001	73588800	0.0424153
Chr10	32660001	32661200	0.0423429
Chr17	42462601	42464800	0.0423273
Chr19	56717001	56718600	0.0422597
Chr13	55884801	55894000	0.0420641
Chr5	89617201	89618200	0.0419912
Chr2	80251401	80252600	0.0419076
Chr10	2410401	2411400	0.0418899
Chr12	42382001	42384000	0.0418853
ChrX	12292201	12296400	0.0418737
Chr3	51044001	51046800	0.041809
Chr19	33272801	33274800	0.0417604
Chr10	109063601	109064400	0.0417232
Chr18	477201	483200	0.0417181
ChrX	37664801	37667800	0.0416177
Chr7	69717201	69721600	0.0415051
Chr26	41402601	41410800	0.0415039
Chr4	107386601	107388600	0.0414747
Chr27	47178201	47179000	0.0414687
Chr27	52821401	52823000	0.0414386
Chr19	6136401	6140400	0.0414295
Chr25	20591401	20592800	0.0413546
Chr11	20477201	20482600	0.0412976
Chr18	68195601	68197400	0.04128
Chr5	116899601	116902000	0.0412725
Chr9	21037601	21038800	0.0412276
Chr17	31932401	31933400	0.0412252
Chr11	105308601	105311200	0.0410544
Chr21	57832001	57835200	0.0410315
Chr27	47293601	47294400	0.0410311
Chr15	67381201	67387600	0.0410171
Chr25	37215401	37217800	0.0409496
Chr9	20249001	20250600	0.0409231
Chr13	2334201	2364800	0.0408457
ChrX	58004801	58006400	0.040759
Chr10	76030001	76031800	0.0407584
Chr5	102287801	102289400	0.0406626
Chr1	155744801	155745600	0.0406523
Chr22	57918801	57920600	0.0406321
Chr8	63422801	63424600	0.0405473
Chr7	103687201	103688600	0.0405278
Chr10	101033401	101034400	0.0405043
Chr1	20165401	20166600	0.0404896
Chr19	2511801	2513400	0.0404879
Chr25	30521401	30522400	0.0404347
Chr19	50414801	50419200	0.0403288
ChrX	77302401	77303600	0.0402954
Chr14	58629201	58630400	0.0402938
Chr29	4419401	4421800	0.040289
Chr27	32142601	32144400	0.0402025
Chr9	2234401	2235800	0.0402017
Chr15	42274801	42277400	0.0401825
Chr5	49924401	49925400	0.0401614
Chr13	2617401	2912000	0.0401141
Chr7	46693201	46708200	0.0400958
Chr17	55276001	55279200	0.0399813
Chr17	57558401	57561800	0.0399515
Chr1	23431201	23434400	0.0399399
Chr5	117818401	117819400	0.0399315
Chr13	58821401	58825400	0.039906
Chr26	43114001	43115000	0.0398342
Chr7	75370401	75371600	0.0397799
Chr3	119167801	119170000	0.0397272
Chr1	80528201	80529200	0.0397198
Chr12	17523001	17524200	0.0396894
Chr10	63041801	63043800	0.0396625
Chr3	9950401	9951600	0.0396601
Chr16	36430401	36431600	0.039478
Chr24	28279801	28282800	0.0394753
Chr2	80241201	80245200	0.0394092
Chr5	6472601	6474200	0.0393981
Chr18	71666801	71671000	0.0392961
Chr19	62163401	62165600	0.0392929
Chr8	41388601	41392600	0.0392478
Chr8	112651601	112652600	0.0391687
Chr15	18884001	18893400	0.0391294
Chr5	31515401	31521200	0.0390992
Chr6	14237001	14239000	0.0390876
Chr12	563801	565800	0.0390554
Chr3	40199801	40201200	0.0390544
Chr21	32826601	32827800	0.0389597
Chr6	105943201	105945800	0.0389258
Chr1	35447601	35448800	0.038902
Chr16	75548001	75553600	0.0388929
Chr4	109645601	109689000	0.0388902
Chr25	5076601	5081200	0.0388164
Chr20	3832401	3833600	0.0387762
Chr16	84211001	84214000	0.0387654
Chr7	68560401	68561400	0.0386936
Chr5	73877201	73885000	0.038655
ChrX	127563401	127567000	0.0386327
Chr6	10641001	10643200	0.0386025
Chr8	22686001	22687400	0.0384859
Chr4	35254001	35255600	0.0384242
Chr28	25736801	25742000	0.0384171
Chr6	4113401	4115400	0.0383971
Chr4	2185201	2194200	0.038324
Chr21	52083801	52085800	0.0382827
Chr22	7922401	7924400	0.0382758
Chr1	40207601	40208800	0.0382354
Chr23	54620801	54621800	0.0381826
Chr16	182801	184200	0.0381766
Chr5	88099201	88100800	0.0381743
Chr18	64656801	64664800	0.0381664
Chr2	96178801	96181200	0.0381531
Chr9	90752801	90755200	0.0381453
Chr15	4615601	4617800	0.0381267
Chr29	47591201	47594800	0.0381071
Chr21	10936001	10938800	0.0381003
Chr2	12382801	12384000	0.038098
Chr5	67905401	67906600	0.0380647
Chr1	53199601	53200600	0.0380549
Chr16	1518801	1519800	0.0380407
Chr4	116423401	116428400	0.0380333
Chr14	44987201	44991000	0.0380259
Chr5	99513601	99514800	0.0380178
Chr15	299001	333400	0.038002
Chr3	121570001	121572400	0.0380013
Chr7	9807601	9809600	0.0379459
Chr16	32904001	32905600	0.0379123
Chr25	23852601	23854400	0.0378959
Chr2	136879601	136881200	0.0378309
Chr24	63097001	63138600	0.0378156
ChrX	8304001	8305000	0.0378138
Chr17	86337401	86338800	0.037813
Chr1	123316001	123317400	0.037797
Chr3	100421801	100450400	0.0377925
Chr23	28221401	28245800	0.0377723
Chr4	46565201	46567400	0.0377476
Chr20	54729801	54731600	0.0377468
Chr2	80285001	80287200	0.0377085
Chr11	36072001	36073000	0.0376891
Chr6	99330401	99332800	0.0376131
Chr27	51017401	51018400	0.0376119
Chr5	102072401	102076800	0.0375498
Chr6	115396001	115397600	0.0375461
Chr13	59297001	59298000	0.0375054
Chr6	91587401	91590800	0.0374745
Chr4	51691401	51694400	0.0374524
Chr14	5440801	5443200	0.037427
Chr12	44452601	44456200	0.0374207
Chr1	82574801	82577000	0.0374013
Chr27	1937001	1938000	0.0373973
Chr20	13196001	13198400	0.037355
Chr2	103000001	103001400	0.0372759
Chr23	23797001	23798200	0.0371816
Chr11	95310601	95321800	0.0371388
Chr5	102097401	102103600	0.0371311
Chr4	45127801	45131000	0.0370965
Chr18	73825001	73826200	0.0370832
Chr16	36664201	36719200	0.037082
Chr8	89925201	89937800	0.0370766
Chr27	48245801	48247000	0.0369459
Chr9	13789801	13791200	0.0369402
Chr27	4926401	4927800	0.0369313
Chr26	1026201	1028600	0.0368587
Chr10	39103401	39105400	0.0368493
Chr25	5074201	5076200	0.0368373
Chr14	68523801	68525800	0.0366296
Chr13	82698001	82699400	0.0365818
Chr20	38801	39600	0.0365276
Chr25	5004201	5011000	0.0365255
Chr15	47372401	47383400	0.0365195
Chr18	68108201	68110800	0.0364
Chr14	40089801	40092800	0.0363757
Chr5	40621001	40623800	0.0362995
Chr8	10694201	10695200	0.0361359
Chr14	20752601	20754000	0.0360516
Chr1	41322401	41324000	0.0360501
Chr18	52209201	52212400	0.035947
Chr1	64130201	64131800	0.0359429
Chr25	22287001	22288400	0.0359338
Chr2	19732201	19733400	0.0359132
Chr6	9690201	9692800	0.0358949
Chr4	115212601	115214000	0.0358414
Chr3	93346401	93348600	0.0358306
Chr1	59095601	59096600	0.0357754
Chr6	61016001	61018200	0.0357286
Chr17	28540401	28542200	0.035706
Chr1	18891801	18897600	0.0357053
Chr25	34601	36800	0.0356787
Chr13	85369801	85371000	0.0356495
Chr7	43666201	43667800	0.0356176
Chr3	12283201	12284800	0.0356103
ChrX	142461601	142464600	0.0355225
Chr15	78799801	78801600	0.035448
Chr24	6010201	6012200	0.0353697
Chr21	2448201	2576200	0.035366
Chr14	36909001	36910000	0.0353624
Chr29	32414801	32416800	0.0353168
Chr2	13706401	13708200	0.0353099
Chr2	61044201	61045600	0.0353047
Chr23	29254201	29267400	0.0353001
Chr8	33626801	33629800	0.0352473
Chr6	5420201	5421400	0.0352244
Chr7	9401	15400	0.0352056
Chr12	79469401	79472200	0.0351962
Chr1	67265201	67266400	0.0351748
ChrX	105556801	105559000	0.0351318
Chr7	67597001	67599600	0.0350862
ChrX	53653601	53697400	0.0350825
Chr7	100443601	100444800	0.0350684
Chr23	7595401	7615800	0.035052
Chr21	71162601	71164600	0.0350267
Chr24	20148201	20150000	0.0350012
Chr3	41544201	41545400	0.0348937
Chr1	58291601	58292600	0.0348778
Chr1	22633601	22638000	0.0348746
Chr3	98234201	98237600	0.0348646
Chr12	43049401	43051000	0.0348638
Chr14	82104201	82111800	0.0348586
Chr2	80248001	80250000	0.0348339
Chr2	53198001	53200600	0.0347984
Chr11	20385801	20388200	0.0347974
Chr19	6534601	6536600	0.0347717
ChrX	53889001	53933400	0.0347475
Chr12	32095601	32096600	0.0347401
Chr3	117616001	117618400	0.0347213
Chr4	93976801	93979200	0.0347158
Chr7	96766601	96767800	0.0346728
Chr29	50665201	50668200	0.0346723
Chr7	38120401	38121600	0.034641
Chr3	84607001	84610800	0.0346111
Chr26	40218601	40228400	0.0345879
Chr7	47794201	47795200	0.0345636
Chr8	101219801	101221200	0.0345532
Chr3	111697201	111699000	0.0345502
Chr14	30760801	30763200	0.0345254
Chr10	64069801	64072200	0.0343883
Chr11	64009401	64010400	0.0342984
Chr28	21724601	21725600	0.0342536
Chr7	70374601	70382800	0.0341682
Chr18	928201	930000	0.0341636
Chr22	2476201	2480200	0.0341612
Chr1	19498401	19505000	0.0341184
Chr2	31610601	31616400	0.0340851
Chr7	68525601	68537000	0.0340647
Chr3	18849401	18851000	0.0340389
ChrX	20331401	20334800	0.0340112
Chr14	9896401	9901000	0.0340101
Chr8	117149401	117150200	0.033996
Chr18	51165401	51167000	0.0339345
Chr15	49115801	49117200	0.0339116
Chr29	29886601	29887800	0.0339025
Chr26	35256401	35259400	0.0338707
Chr14	24984401	24986400	0.0338659
Chr1	149881001	149884200	0.0338618
Chr7	12815401	12821600	0.0338375
Chr2	121072001	121075000	0.0338285
Chr18	68873401	68876000	0.0337894
Chr17	54974401	54998200	0.0337481
Chr11	11692401	11694200	0.0337226
Chr4	115221601	115223200	0.0337208
Chr15	49150001	49152000	0.0337167
Chr19	50412601	50413600	0.0337146
Chr16	4633401	4634600	0.0336443
Chr13	22836201	22842800	0.0336406
Chr20	37201	38000	0.0336287
Chr8	22205801	22208400	0.0336048
ChrX	80740601	80746600	0.0335665
Chr29	11394201	11396200	0.0335546
Chr13	4581601	4582400	0.0335293
Chr21	1976201	1977800	0.0334905
Chr28	7925401	7926400	0.0334711
Chr4	68510801	68512000	0.0334487
Chr15	277801	280400	0.033447
Chr6	80203601	80205600	0.0333977
Chr4	123348401	123433000	0.0333926
Chr8	109430601	109432800	0.0333785
Chr2	56717401	56718400	0.0333416
Chr18	73093201	73095600	0.0332948
Chr19	19227601	19230400	0.0332074
Chr1	110746401	110748800	0.0331651
Chr5	10360201	10361400	0.0331529
Chr13	15417601	15419000	0.0330376
Chr22	37265801	37267000	0.0330249
Chr29	3410001	3412800	0.0329305
Chr10	28819401	28824400	0.0329009
Chr23	52373001	52375000	0.0328459
Chr19	41435601	41436600	0.032769
Chr23	3595601	3597400	0.0327548
Chr6	39121401	39124200	0.0327293
Chr20	46723001	46724000	0.0326821
Chr13	42507601	42508800	0.0326797
Chr19	50405201	50408000	0.0326407
Chr26	41423601	41428400	0.0325136
Chr14	44982601	44985800	0.0324892
Chr26	35267001	35269200	0.032482
Chr23	13959001	13961600	0.0324206
Chr18	56867401	56872600	0.0323558
Chr15	49639801	49652200	0.032322
Chr8	109588401	109594600	0.032254
Chr1	94270001	94271200	0.0322452
Chr27	23256601	23258400	0.0322071
Chr2	102984401	102996800	0.0321963
Chr18	38190401	38193600	0.0321375
Chr11	106696401	106697200	0.032107
Chr13	68190401	68192800	0.0321009
Chr18	62532001	62535400	0.0320915
Chr6	85910001	85914200	0.0320576
Chr29	13669801	13672000	0.0320309
Chr26	1992601	1994800	0.0319632
Chr16	73773001	73789200	0.0319525
Chr6	108997401	109000200	0.0318806
Chr29	29213601	29214800	0.0318791
Chr3	122204801	122213200	0.0318349
Chr27	17970601	17972200	0.0317944
Chr24	57846201	57848600	0.0317895
Chr29	1161401	1167800	0.0317565
Chr19	6580401	6584000	0.0317026
Chr13	69563601	69676400	0.0316764
Chr23	2255601	2257200	0.0316748
Chr15	49162801	49163800	0.0316732
Chr29	2816801	2823200	0.0316718
Chr23	28527401	28535800	0.031667
Chr2	2874201	2875800	0.0316574
Chr15	66463001	66508200	0.0316564
Chr21	59694601	59699800	0.0316459
Chr10	75748201	75754600	0.0316283
Chr3	47562401	47567000	0.0316093
Chr19	6091201	6092000	0.0315874
Chr3	120573401	120574400	0.0315769
Chr13	88069001	88074600	0.0315749
ChrX	53720601	53730400	0.0315636
Chr19	2103801	2107000	0.0315168
ChrX	117444201	117447000	0.0315065
Chr11	88746601	88748800	0.0314264
Chr27	38712601	38715000	0.0313873
Chr15	48947201	48950600	0.0313813
Chr16	70299601	70301400	0.031359
Chr6	4948001	4949800	0.0313402
ChrX	125345601	125347400	0.0313197
Chr14	68568601	68571400	0.031258
Chr2	80279201	80281000	0.031217
Chr24	55712601	55713800	0.0311822
Chr5	35153401	35160000	0.0311679
Chr15	23978801	24001000	0.031159
Chr9	30838001	30841000	0.0311493
Chr22	60294201	60295000	0.0311411
Chr23	30420401	30421800	0.0311331
Chr10	42673401	42674800	0.0311242
Chr24	5599601	5604200	0.0310699
Chr5	29177801	29179200	0.0310009
Chr25	44682601	44683400	0.0309875
Chr12	89226201	89380800	0.0309364
Chr11	101414801	101417200	0.0309363
Chr6	46494001	46496400	0.0308374
Chr26	10242001	10243200	0.0308039
Chr22	30522201	30524200	0.0307738
Chr9	87151401	87156800	0.03077
Chr6	56333401	56334800	0.0307603
Chr17	70328601	70330400	0.0307382
Chr13	4513601	4514800	0.0307215
Chr28	45306201	45455800	0.0306754
Chr25	1144401	1332400	0.030659
Chr15	55688801	55690400	0.0306543
Chr5	99448001	99513200	0.0305584
Chr22	29528801	29530800	0.0304742
Chr2	58201601	58202800	0.0304416
Chr18	10368601	10369800	0.0304415
ChrX	21597001	21599200	0.0304102
Chr27	496801	498000	0.0304045
Chr19	50398001	50399200	0.0303777
Chr17	32931601	32932800	0.030374
Chr1	121085801	121087000	0.0303677
Chr1	18539401	18542400	0.030348
Chr4	115250601	115251600	0.0303296
Chr8	52654001	52655200	0.0303294
Chr18	47892801	47895400	0.0302822
Chr23	8405401	8406400	0.0302261
Chr13	3317601	3321800	0.030213
Chr28	50000801	50007000	0.0301692
Chr17	24323401	24324800	0.0301547
Chr26	41452401	41455000	0.030143
Chr5	41025201	41027400	0.0301076
Chr10	98746401	98752800	0.0301072
Chr11	7833601	7834800	0.0300859
Chr12	32246001	32247800	0.0300667
Chr13	1506601	1529800	0.0300238
Chr24	1688201	1689400	0.0299931
Chr14	68563601	68565000	0.0299596
Chr21	35378201	35379800	0.0299475
Chr5	110596001	110598200	0.0299125
Chr29	55351201	55352800	0.0299102
Chr6	86203601	86206400	0.0298473
Chr13	194401	195400	0.0298155
Chr18	38499201	38500400	0.029812
Chr8	89842401	89887000	0.0298119
Chr18	11403601	11407000	0.0297924
ChrX	8379401	8380400	0.0297612
Chr3	2309001	2314000	0.0297076
Chr13	1235201	1236200	0.029697
Chr14	86911001	86917600	0.0296959
Chr15	80121801	80123800	0.029672
Chr5	37107001	37108400	0.0296105
Chr10	75327801	75329200	0.0295914
Chr17	10147201	10148000	0.0295817
Chr27	47214801	47215600	0.0295298
Chr22	52386401	52389800	0.0295245
Chr17	23339001	23341000	0.0294994
Chr2	136199001	136204200	0.0294109
Chr13	88856401	88857400	0.0293938
Chr10	27017801	27025000	0.0293754
Chr15	78131601	78133200	0.0293641
Chr4	8289801	8293400	0.0293623
Chr6	4748401	4754800	0.0293543
Chr5	73867801	73869400	0.029326
ChrX	7867201	7869000	0.0293219
Chr11	25159001	25160800	0.0292658
Chr27	42501001	42507400	0.0292437
Chr15	49137801	49142200	0.029241
Chr26	23580601	23583800	0.0292218
Chr11	102485801	102487000	0.0292169
Chr18	68584001	68585000	0.0291676
Chr21	68495801	68497400	0.0291533
Chr15	19021801	19024200	0.0291502
Chr3	18135001	18146400	0.029125
Chr15	82203201	82204200	0.029103
Chr7	68538001	68552600	0.0291026
Chr29	33242801	33244400	0.0290908
Chr5	42361201	42362800	0.0290569
Chr17	17180401	17184600	0.0289984
Chr25	41361201	41400000	0.0288958
Chr8	84184001	84185400	0.0288878
Chr4	86793801	86794800	0.0288831
Chr19	15077801	15079400	0.0288631
Chr29	52302801	52308600	0.0288625
Chr18	65137201	65344000	0.0288588
Chr9	31672201	31674000	0.0287393
Chr15	24994401	24996200	0.0287171
Chr10	97765601	97766800	0.0286997
ChrX	102938401	102939800	0.0286775
Chr2	20557601	20559800	0.0286727
Chr13	33667801	33669200	0.0286602
Chr10	42671201	42672800	0.0286575
Chr14	77054401	77056000	0.0286341
Chr6	1100601	1103400	0.0286305
Chr3	103778001	103779800	0.0286274
Chr4	8950801	8987000	0.0285999
Chr8	98470401	98488600	0.0285257
Chr17	15208001	15209000	0.0285139
Chr8	111537801	111540000	0.0284888
Chr22	18568001	18570000	0.028407
Chr17	78293201	78311800	0.0283992
Chr19	50421601	50428800	0.0283809
Chr2	98765401	98766600	0.0283786
Chr6	10637601	10638600	0.0283259
Chr1	48129601	48132000	0.0282646
Chr23	16170801	16179400	0.0282516
Chr28	40762001	40763200	0.0282319
Chr18	20833801	20834600	0.0282251
Chr15	290801	293200	0.0282001
Chr26	49751401	49753400	0.0281941
Chr15	67389401	67391000	0.0281565
Chr5	6924201	6927000	0.0281492
Chr16	12392001	12394000	0.0281393
Chr4	38522601	38524400	0.0281156
Chr1	14120401	14122200	0.0280941
Chr24	39780801	39783000	0.0280697
Chr2	49028601	49029600	0.0280688
Chr14	87255401	87259000	0.0280257
Chr21	10927401	10932600	0.0279913
Chr10	69882001	69884000	0.0279627
Chr3	7381001	7382000	0.0279447
Chr25	42197201	42199200	0.0279209
Chr14	92324401	92325600	0.0279179
Chr4	35195801	35197000	0.0279016
Chr15	70870201	70873200	0.0278759
Chr12	32274801	32277000	0.0278742
Chr14	44418401	44420600	0.0278347
Chr13	86666201	86669200	0.0278051
Chr9	482801	485000	0.0277753
Chr1	54442001	54443600	0.0277731
Chr28	23227801	23230600	0.0277573
Chr15	82231001	82233200	0.027748
Chr23	27581401	27583000	0.0277303
Chr9	45520401	45524000	0.0276741
Chr25	5311201	5312600	0.0276111
Chr18	70534001	70584600	0.0275917
Chr4	112542401	112544800	0.0275573
Chr16	84106401	84180800	0.0275528
Chr25	46442801	46444800	0.0273911
Chr1	138215001	138219600	0.0273786
Chr2	26158801	26159800	0.0273558
Chr6	8526001	8527400	0.0273378
Chr8	99772401	99774200	0.0273296
Chr23	30396001	30397600	0.0273168
Chr23	59381201	59382000	0.0273076
Chr29	13911801	13914000	0.0272963
Chr5	7188201	7189800	0.0272935
Chr16	72691201	72697200	0.0272718
Chr8	99006601	99007800	0.0272707
Chr1	2563801	2564800	0.027252
Chr15	45876601	45879000	0.0272212
Chr13	22996601	23003600	0.027191
Chr8	53584401	53589800	0.0271485
Chr1	163162001	163163200	0.027125
Chr23	3476001	3477400	0.02711
Chr21	35541201	35608600	0.0270707
Chr6	49008601	49016200	0.0270344
Chr28	26192201	26195800	0.0270248
Chr27	42445001	42447600	0.0269865
ChrX	62557801	62559000	0.0269716
Chr6	29275001	29276400	0.026958
Chr12	89000201	89030600	0.0269572
Chr7	69252601	69254800	0.0269427
Chr6	86442001	86443600	0.0268961
Chr14	29998401	29999800	0.0268615
Chr5	4762001	4770400	0.0268561
Chr12	88460201	88464000	0.026854
Chr13	83801801	83803800	0.0268388
Chr25	5308401	5310400	0.026829
Chr15	281001	286400	0.0267882
Chr2	125353401	125356600	0.0267217
Chr7	63743801	63748000	0.0267118
Chr5	545601	553600	0.0266746
Chr6	76900201	76901600	0.0266644
Chr20	73299801	73301800	0.0266571
Chr5	73981601	73985400	0.0266552
Chr17	88358401	88360600	0.0266235
Chr11	69010201	69011200	0.0265826
Chr6	4814801	4816400	0.0265546
Chr2	1236601	1238000	0.0265317
Chr13	11476201	11477400	0.0265222
Chr1	155959801	155960800	0.0264759
Chr23	5956201	5957400	0.0264562
Chr8	90196801	90197800	0.0264093
Chr4	119458801	119462000	0.0263833
Chr14	82954601	82956800	0.0263788
Chr12	77299001	77300000	0.0263704
Chr18	53794601	53797000	0.0263606
Chr1	62582401	62585400	0.0263548
ChrX	43479801	43482600	0.0263376
Chr15	401	233800	0.0263311
Chr14	4935001	4940400	0.0262997
Chr5	28309801	28313200	0.0262786
Chr28	45643401	45666400	0.0262684
Chr19	45310001	45312600	0.0262521
Chr2	11830001	11831400	0.0262082
Chr29	446001	447000	0.0261477
Chr10	90002401	90004200	0.0261353
Chr17	47146601	47147800	0.0261285
Chr27	53186001	53188800	0.0261234
Chr13	84733001	84734600	0.0260775
Chr21	32959201	32962000	0.0260689
Chr14	5863801	5865200	0.0260357
Chr15	3303801	3307000	0.0259962
Chr6	89113601	89114600	0.0259886
Chr29	32337601	32338800	0.0259606
Chr16	84181001	84182000	0.0259487
Chr4	44327201	44328600	0.0259337
Chr28	52301601	52363200	0.0259299
Chr2	55071601	55116000	0.0259229
Chr8	78767801	78769000	0.0259085
Chr9	29964801	29966200	0.0259038
Chr16	157801	181600	0.0258694
Chr2	11057201	11060200	0.0258426
Chr1	103766001	103767400	0.0258339
Chr7	68660001	68668600	0.0258304
Chr9	714401	721800	0.0257854
Chr26	2164601	2166200	0.0257568
Chr15	62425201	62428200	0.0257399
Chr15	41117001	41118400	0.0257266
Chr17	39117201	39118200	0.025696
Chr5	57684801	57783000	0.0256722
Chr15	1393801	1395600	0.0256183
Chr9	5293601	5294800	0.0256046
Chr12	9548201	9550200	0.0255934
Chr29	30734001	30736200	0.025579
Chr4	109377601	109380600	0.0255701
Chr26	345201	347400	0.0255103
Chr1	1045601	1046800	0.0254053
Chr20	4627401	4630000	0.0253926
Chr1	105758001	105761400	0.0253747
Chr1	121810801	121812000	0.0253491
Chr21	17690001	17691000	0.0253397
Chr7	96492001	96500000	0.0253359
Chr1	1044201	1045200	0.0253075
Chr19	27453801	27455200	0.02522
Chr24	8491601	8492600	0.0251105
Chr18	53487801	53489000	0.0250495
Chr16	66780401	66787600	0.025032
Chr4	8071801	8078600	0.025025
Chr17	43135201	43137200	0.0250067
Chr12	18118001	18158400	0.0249905
Chr12	17917001	17919400	0.0249814
Chr16	54260201	54263800	0.0249812
Chr18	8001	25000	0.0249747
Chr7	68886801	68981400	0.0249679
Chr21	59026401	59027600	0.0249659
Chr3	65232401	65238800	0.0249612
Chr28	8824401	8825400	0.0249432
Chr6	67969001	67972600	0.0249179
Chr12	62091001	62093600	0.0249108
Chr17	8858401	8860400	0.0248998
Chr7	46689801	46691000	0.0248881
Chr17	49731401	49735600	0.0248697
ChrX	83926801	83928800	0.0248203
Chr15	10036601	10037800	0.0248008
Chr10	3817601	3820200	0.0247996
Chr12	18002401	18003400	0.0247694
Chr23	13205401	13207000	0.0247573
Chr18	27233001	27237400	0.0247509
Chr16	87803001	87806800	0.0246875
Chr20	49172601	49175800	0.0246677
Chr26	35619401	35620800	0.0246588
Chr24	42393201	42395200	0.0245963
ChrX	7908401	7911800	0.0245445
Chr14	44596401	44599600	0.0245265
Chr6	9388601	9392000	0.0245196
Chr17	50114601	50116000	0.0245083
Chr3	100413601	100420600	0.0244772
Chr4	103128601	103129800	0.0244591
ChrX	56540201	56542800	0.024444
Chr17	8498801	8499600	0.0243936
Chr27	11247601	11446000	0.0243738
Chr5	101523801	101532400	0.0243705
Chr22	58686601	58687600	0.0243652
Chr27	53192801	53193600	0.0243392
Chr27	22079201	22081200	0.0243332
Chr13	16190201	16192400	0.0243293
Chr9	68868001	68869800	0.0242868
Chr6	66504801	66510000	0.0242682
Chr24	52468201	52480600	0.0242371
Chr9	20606001	20608600	0.0242292
Chr6	56259001	56263400	0.0241882
ChrX	12363001	12369800	0.0241628
Chr9	70203401	70206400	0.0241506
Chr2	126240401	126241600	0.0241372
Chr13	27053201	27057400	0.024125
Chr5	98279401	98280400	0.0241066
Chr19	50399601	50403400	0.024083
ChrX	53741801	53744400	0.0240785
Chr2	34304001	34305800	0.0240098
Chr1	156149601	156151600	0.0239465
Chr11	7434801	7443600	0.0239333
Chr17	33508801	33510000	0.0238717
Chr1	128460801	128462200	0.0238644
Chr4	83883201	83884600	0.0238505
Chr8	101442601	101444400	0.0238196
Chr8	26678001	26690000	0.0238064
Chr28	32816401	32817400	0.023766
Chr14	80169201	80171400	0.0237515
Chr3	115647201	115648400	0.0237484
Chr18	18175601	18176400	0.0236843
Chr5	85961601	85962800	0.0235917
Chr26	23793401	23794800	0.0235576
Chr14	66189601	66191200	0.0235482
Chr21	60850801	60854000	0.0234774
Chr18	445201	446200	0.0234592
Chr3	12099401	12102200	0.0234135
Chr1	15367001	15372000	0.0233954
Chr4	64848001	64849000	0.02337
Chr15	2338601	2343200	0.0233247
Chr15	16073401	16074600	0.0233056
Chr17	19078201	19080000	0.0232877
Chr8	92115401	92116800	0.0232813
Chr18	57007201	57045000	0.0232651
Chr22	6080001	6082800	0.0232643
Chr21	18801	29600	0.0232405
Chr7	41995401	41999800	0.0231692
Chr23	28649001	28649800	0.0231531
Chr10	76570401	76579200	0.0230539
Chr1	126963001	126965600	0.0230378
Chr12	17281401	17285400	0.0230176
Chr27	28859401	28861600	0.0230094
Chr12	78802801	78808000	0.0229557
Chr4	30292201	30293600	0.0229503
Chr3	46509401	46510600	0.0229501
Chr1	109097201	109100400	0.0229209
Chr24	55388001	55389200	0.0229157
Chr5	49824601	49827000	0.0228808
Chr18	64880601	64882600	0.0228475
Chr25	361001	363000	0.022834
Chr18	56954601	56962000	0.0228327
Chr2	4062001	4063400	0.0228091
Chr15	3261001	3270000	0.0227922
ChrX	123843601	123845400	0.0227727
Chr23	47423801	47425400	0.0227669
Chr15	79278201	79293200	0.0227665
Chr10	75356801	75357800	0.0227629
Chr13	8015401	8016800	0.0227579
Chr18	22460201	22462400	0.022727
Chr27	41147801	41151000	0.0227061
Chr12	68948201	68950000	0.0226963
Chr25	1963201	2036200	0.0226542
Chr21	58258001	58260200	0.0226521
Chr1	128234401	128236800	0.022646
Chr17	87998601	88004600	0.0226369
Chr6	80015601	80016600	0.0226066
Chr8	54899601	54907800	0.0225809
Chr3	59445601	59448600	0.0225707
Chr21	67583001	67585600	0.0224828
Chr18	37610001	37612800	0.0224543
Chr23	13506801	13507600	0.0224093
Chr18	50508001	50510800	0.0224006
Chr1	140904601	140906600	0.0223896
Chr3	70150401	70151400	0.0223482
Chr17	42253001	42254400	0.0223451
Chr2	103887601	103890400	0.022299
Chr4	21702401	21705800	0.0222667
Chr6	71505801	71601000	0.0222315
Chr9	21961001	21962400	0.0222178
Chr11	37976801	37978200	0.0221918
Chr2	135543801	135544600	0.0221217
Chr22	6916001	6918800	0.0221044
Chr11	63350401	63351400	0.0220986
Chr24	61058201	61059200	0.0220457
Chr4	68182401	68202000	0.0220347
Chr6	96000001	96001000	0.0220279
Chr14	85003801	85004800	0.0219578
Chr1	6439201	6441600	0.0219278
Chr7	80131801	80134400	0.0219221
Chr12	17532201	17536600	0.0218311
Chr26	34931001	34934600	0.0218109
Chr28	25238001	25241400	0.0218083
Chr24	24190401	24191400	0.0217649
Chr24	29803201	29804600	0.0217433
Chr7	99042201	99043800	0.0217179
Chr5	114033201	114034800	0.0216586
Chr2	53107201	53109200	0.021651
Chr1	90703001	90704000	0.0216501
Chr16	32055401	32056600	0.021643
Chr7	77665601	77667000	0.021617
Chr8	3351401	3353000	0.0216148
Chr6	58331401	58338600	0.0216032
Chr20	40607201	40609000	0.0215509
Chr22	37390801	37392800	0.0215111
Chr10	22003801	22008000	0.0214983
Chr16	70673801	70677200	0.0214848
Chr15	2850001	2859400	0.0214734
ChrX	91256801	91260200	0.0214677
Chr4	90881401	90885000	0.0214459
Chr26	34447001	34448000	0.02142
Chr16	1468801	1471000	0.021401
Chr24	10947601	10949600	0.0213542
Chr6	78414401	78415600	0.0213105
Chr1	20710001	20713800	0.0212936
Chr3	119663801	119665400	0.021292
Chr7	58231001	58232800	0.0212712
Chr12	43730601	43731600	0.0212665
Chr4	7568401	7571800	0.0212654
Chr2	50347801	50349400	0.0212358
Chr2	101578801	101579800	0.021188
Chr8	81393201	81396400	0.0211653
Chr18	55921601	55924000	0.0211522
Chr15	9619601	9624600	0.02115
Chr11	23020201	23021600	0.0211157
Chr27	51258201	51262800	0.0210644
Chr29	20772801	20774800	0.0210162
Chr7	15522201	15523200	0.0209836
Chr1	47561001	47565000	0.0209805
Chr22	60834601	62089200	0.0209566
Chr27	5672601	5674400	0.020952
Chr15	14716601	14718200	0.020926
Chr29	36773801	36776400	0.0209135
Chr4	31468201	31470800	0.0208126
Chr15	45986201	46089800	0.0207186
Chr17	78321401	78386400	0.0207184
Chr21	17341201	17343000	0.0207139
ChrX	88857601	88859200	0.0206973
Chr16	36719001	36909000	0.0206486
Chr20	49332401	49336800	0.0206352
Chr13	48915601	48917400	0.0206268
Chr6	43551201	43552200	0.0206104
Chr24	14884201	14886000	0.0206103
Chr25	322001	329200	0.0205646
ChrX	80015801	80037400	0.0205168
Chr18	68122001	68123000	0.0205157
ChrX	20335401	20339000	0.0205145
Chr24	41021401	41023800	0.020473
Chr28	3711401	3712600	0.0204624
ChrX	117358801	117366800	0.0204533
Chr21	18601201	18606200	0.0204454
Chr15	79715801	79717400	0.020434
Chr11	87450001	87453000	0.0204278
Chr26	41749201	41751600	0.0204019
Chr13	51739801	51740800	0.020384
Chr17	16918601	16919600	0.0203706
Chr13	68528401	68529600	0.0203518
Chr9	40977601	41008600	0.0203514
Chr10	97485201	97486800	0.0203488
Chr6	98640001	98642000	0.0203292
Chr5	57846801	57855400	0.0203261
Chr14	7112201	7114000	0.020324
Chr1	143260201	143264200	0.0203054
Chr7	2713601	2715200	0.0202742
Chr4	75738201	75740200	0.0202648
Chr13	87701401	87705000	0.0202639
Chr29	44889401	44890400	0.0202585
Chr12	18085201	18087400	0.0202541
Chr7	106146201	106149800	0.0201962
Chr21	52088801	52131400	0.0201884
Chr7	99528201	99533800	0.0201863
Chr28	24823601	24826200	0.0201699
Chr28	28213201	28214600	0.0201366
Chr13	36182001	36183200	0.020118
Chr22	37968401	37969600	0.020101
Chr11	51976201	51977600	0.0200916
Chr29	492201	494800	0.0200774
Chr17	55269001	55270800	0.0199906
Chr8	90686401	90688200	0.0199641
Chr3	21495801	21498000	0.0199541
Chr10	33228601	33229800	0.019948
Chr11	1456201	1457200	0.0199444
Chr14	40752001	40753400	0.0199379
Chr2	3824401	3827200	0.0199154
Chr21	35392201	35394600	0.019915
ChrX	7864801	7865800	0.019902
Chr25	19930001	19931200	0.0198916
Chr14	75003001	75007400	0.0198718
ChrX	57962201	57963600	0.0198679
Chr26	20152001	20153200	0.0198628
Chr12	14238201	14243800	0.0198529
Chr12	31386201	31387400	0.0198367
Chr8	90217801	90219200	0.0198168
Chr8	18487001	18488200	0.0198031
Chr5	101359601	101367600	0.0197494
Chr26	137001	140000	0.0197436
Chr18	7597401	7611200	0.0197109
Chr5	112740201	112771400	0.0197062
Chr5	93026001	93027400	0.0197008
Chr6	66298201	66301800	0.0196723
Chr4	22223401	22224400	0.0196606
Chr10	2732001	2733400	0.0196499
Chr5	58139801	58265200	0.0196336
Chr5	101855001	101861800	0.0196277
Chr26	31502401	31510000	0.0196046
Chr1	22289001	22290200	0.0195832
Chr9	92719601	92724400	0.0195704
Chr17	17108801	17112000	0.0195518
Chr16	47124201	47126000	0.0195433
Chr23	6256401	6258000	0.0195316
Chr28	49495401	49497400	0.0195051
Chr29	48149601	48150400	0.0195033
Chr6	89312801	89314400	0.0195016
Chr14	5198001	5200200	0.0194678
Chr21	1739401	1740200	0.0194671
Chr8	113350201	113369000	0.0194441
Chr16	21518401	21519600	0.0194282
Chr15	76237001	76241200	0.0194149
Chr21	4635001	4638800	0.0193868
Chr5	101370601	101373800	0.0193842
Chr18	10640001	10641000	0.0193692
Chr6	100463201	100464200	0.0193388
Chr7	101994801	101996400	0.0193352
Chr4	93987001	93988000	0.0193344
Chr3	92620401	92621200	0.0193231
Chr12	83721001	83723400	0.0193038
Chr8	78643001	78648000	0.0192689
Chr12	18383201	18388600	0.0192682
Chr3	56569801	56576000	0.0192353
Chr5	101368001	101370200	0.0192345
Chr21	21613801	21615400	0.0192318
Chr27	27815201	27816200	0.019209
Chr17	41156801	41185400	0.0191642
Chr29	24223801	24227400	0.0191583
Chr11	107212401	107213200	0.0191568
Chr17	27455401	27685800	0.0191056
Chr14	78946201	78947800	0.0191021
Chr18	67971001	67972200	0.0191007
Chr1	27244601	27246200	0.0190865
Chr5	101374201	101379600	0.0190778
Chr12	78814401	78820200	0.0190495
Chr21	57847201	57849600	0.0190355
Chr21	35374601	35377200	0.0190319
Chr29	46803801	46810400	0.0190222
Chr7	67341801	67400400	0.0189983
Chr24	27974001	27975200	0.0189982
Chr3	42719001	42722600	0.018994
Chr1	7968001	7969200	0.0189854
Chr24	1991601	1995600	0.0189318
Chr2	91730201	91733600	0.0189245
Chr17	54749801	54753800	0.0189212
Chr12	17903401	17905600	0.0189027
Chr20	69842201	69843600	0.0188994
Chr3	32544001	32545000	0.0188842
Chr13	14243801	14245000	0.0188796
Chr1	161188401	161192200	0.0188769
Chr20	6407201	6409000	0.0188617
Chr29	13678801	13681800	0.0188599
Chr12	990201	994200	0.0188529
Chr10	41140201	41141400	0.0188455
Chr12	17835001	17838800	0.0188327
Chr27	35247401	35248800	0.0187696
Chr22	44442001	44443000	0.0187641
Chr10	31816001	31818600	0.0187606
Chr7	60011801	60017200	0.0187528
Chr24	63276601	63279800	0.0187239
ChrX	15724401	15726000	0.0187202
Chr15	82130401	82131200	0.0187107
Chr28	41383401	41386800	0.0187013
Chr20	50016201	50019800	0.0186751
Chr17	8369201	8375600	0.0186748
Chr23	32618201	32619800	0.0186624
Chr19	32673001	32675800	0.0186202
Chr23	46289601	46293200	0.0186002
Chr23	12571401	12572400	0.0185956
Chr2	69757401	69768600	0.0185855
Chr3	34534001	34535000	0.018572
Chr12	55101001	55104200	0.0185549
ChrX	7859201	7861200	0.0185363
Chr1	111138601	111140000	0.0184887
Chr24	6914201	6915800	0.0184826
Chr19	23136001	23137000	0.018475
Chr4	110900601	110901800	0.0184745
Chr6	10123201	10125200	0.0184595
Chr25	357001	358600	0.0184533
Chr14	88710401	88711800	0.0184207
Chr8	53591801	53595800	0.018411
Chr9	17485201	17486200	0.0183813
Chr27	47206601	47208400	0.0183645
Chr6	55385001	55387200	0.0183463
ChrX	12361401	12362400	0.0183381
ChrX	30256201	30266600	0.0183342
Chr3	114598201	114604400	0.0183243
Chr11	45147201	45148600	0.0183183
Chr16	22598401	22599400	0.0183032
Chr7	46969401	46971600	0.0182962
Chr24	31864001	31865600	0.0182676
Chr15	49106801	49108200	0.0182512
Chr5	101512401	101522200	0.0182253
Chr27	537401	542400	0.018223
Chr6	85907801	85909600	0.0182117
Chr3	119165001	119167400	0.0181827
Chr14	77143201	77144400	0.0181747
Chr8	108203201	108205800	0.0181623
Chr4	58978801	58981400	0.0181383
Chr13	76673201	76674400	0.018128
Chr22	60392401	60393400	0.0181095
Chr3	37807001	37809000	0.0180217
Chr5	14264401	14266600	0.0179999
Chr13	4047401	4048800	0.0179986
Chr6	16646201	16657400	0.0179948
ChrX	143320401	143331600	0.017992
Chr5	57819801	57827400	0.0179906
Chr6	103244001	103245000	0.0179698
Chr12	9767601	9769200	0.0179648
Chr21	5805601	5808800	0.0179505
Chr12	17818601	17824000	0.017928
Chr4	108208601	108210600	0.0178976
Chr13	72508801	72511400	0.017882
ChrX	83929201	84102400	0.0178476
Chr25	5232401	5235400	0.0178347
Chr23	23475201	23477200	0.0178161
Chr28	45696001	45753400	0.0177904
Chr14	83395801	83397400	0.0177274
Chr25	5316201	5318800	0.0177265
ChrX	87841801	87843800	0.0177113
Chr7	82846601	82848000	0.0177088
Chr15	44539001	44557400	0.0176846
Chr11	25435001	25440800	0.0176559
Chr2	77646801	77647600	0.017653
Chr4	38582601	38583800	0.0176468
Chr28	45459001	45463800	0.0176064
Chr29	25613601	25615000	0.0175998
Chr14	49761001	49762200	0.0175987
Chr23	43854201	43855600	0.0175706
Chr26	47992801	47994800	0.0175548
Chr20	48457201	48460200	0.0175406
Chr22	1672801	1673800	0.0175333
ChrX	115752201	115753800	0.0174901
Chr5	106182801	106183800	0.0174593
ChrX	77975601	78014200	0.0174559
Chr7	1100601	1105400	0.017453
Chr17	88005601	88007200	0.0174524
Chr6	4760801	4762400	0.0174148
Chr24	5980001	5982200	0.017405
Chr4	31680601	31682400	0.0173914
Chr16	66873001	66876000	0.0173906
Chr16	66788401	66792400	0.0173726
Chr2	113373801	113374800	0.0173683
Chr20	66017001	66019800	0.0173389
Chr10	1315801	1318800	0.0173357
Chr14	76592001	76593800	0.0173341
Chr14	85292401	85296000	0.0173022
Chr7	70391001	70457200	0.0172981
ChrX	137125001	137126200	0.0172385
ChrX	37687601	37695800	0.0172265
Chr16	63885401	63887600	0.0172216
Chr12	32232601	32234800	0.0171947
Chr17	10415801	10418200	0.0171909
Chr7	36299801	36300800	0.0171359
Chr7	39898401	39900400	0.0171279
Chr12	75461001	75471200	0.0171255
Chr4	58492401	58494800	0.0170895
Chr7	81927001	81928800	0.0170752
Chr3	9024001	9025200	0.0170696
Chr2	14287001	14289400	0.0170556
Chr23	3255201	3271200	0.0170221
ChrX	57912801	57915200	0.0170054
Chr3	31146001	31148000	0.0169993
Chr17	31502801	31505000	0.0169959
Chr24	14129401	14130400	0.016984
Chr17	26581601	27162400	0.0169664
Chr18	72732601	72733600	0.0169511
Chr5	57840401	57841800	0.0169433
Chr29	46126801	46180200	0.0169216
Chr11	8954001	8971200	0.0169128
Chr4	122327201	122329600	0.0168832
Chr21	51779201	51783000	0.0168728
Chr15	18193201	18195000	0.0168492
Chr28	30958201	30959400	0.0168229
Chr8	98943201	98983800	0.0167997
Chr16	50382001	50383800	0.0167372
Chr6	3796801	3798400	0.0167305
Chr2	76641401	76644200	0.016726
Chr7	100570401	100578600	0.0167063
Chr21	10981201	10984400	0.0166963
Chr22	60461601	60462400	0.0166893
Chr13	12061801	12064000	0.0166828
Chr1	39029001	39040800	0.0166806
Chr27	38707601	38709000	0.0166722
Chr5	4191001	4194200	0.0166622
Chr9	31232001	31235200	0.01664
Chr9	49708601	49710800	0.0166079
Chr26	41412601	41414200	0.0166024
Chr1	269201	272400	0.0165788
Chr12	3025801	3031800	0.0165759
ChrX	95533601	95535400	0.0165688
Chr29	28852201	28853400	0.0165673
Chr1	80279801	80280800	0.0165659
Chr7	54707601	54710000	0.0165578
ChrX	25156601	25161400	0.0165557
Chr5	93016601	93017600	0.0165544
Chr7	69722201	69728600	0.0165054
ChrX	25369201	25370800	0.0165041
Chr21	29076801	29079000	0.0164957
ChrX	123074601	123077200	0.0164897
Chr1	59801401	59802600	0.0164727
Chr10	78850601	78852800	0.0164512
Chr21	52222801	52247000	0.0164434
Chr15	48381201	48382200	0.0164158
Chr8	631201	647800	0.0163746
Chr1	143780001	143781800	0.0163707
Chr16	36661601	36663000	0.0163594
Chr13	42650401	42653400	0.0163508
ChrX	112799201	112802600	0.0163225
Chr10	96996801	97008000	0.0163134
ChrX	107935001	107936800	0.016313
Chr17	8390001	8391200	0.0163017
Chr12	14782601	16501200	0.0162869
Chr16	53036801	53039600	0.0162807
Chr8	77881801	77883400	0.0162599
Chr7	46684201	46685600	0.0162283
Chr17	89553601	89554800	0.0162149
Chr18	13595801	13597800	0.0162036
Chr9	13596401	13598000	0.0161945
Chr28	8137601	8139000	0.016182
Chr17	38661201	38664600	0.0161709
Chr12	32343401	32345000	0.0161565
Chr16	25997201	25999800	0.0161531
Chr18	70375601	70378800	0.0161447
Chr2	34118801	34120800	0.0161381
Chr15	48872601	48874400	0.0161353
Chr3	73427801	73430000	0.0161275
Chr14	2662201	2663400	0.0161149
Chr4	78236001	78237000	0.0160974
Chr23	38159401	38160400	0.0160962
Chr3	55252801	55258200	0.0160563
Chr4	116756001	116757800	0.0160143
Chr8	98462001	98469600	0.0159959
[truncated: 1,567 more rows]

## Sheet: Table S5
Table S5. List of genes annotated by top2% differential CNVRs of cashmere goats compared to non-cashmere goats
Chrom	Pos	End	Gene
Chr12	17816601	17818800	ABCC4
Chr5	73753046	73758533	APOL3
Chr5	73770889	73826332	APOL3
Chr8	38003801	38005200	B4GALT1
Chr5	40164001	40167000	CNTN1
Chr1	156173201	156178000	ERG
Chr1	155995601	156002000	ERG
Chr1	156068601	156075600	ERG
Chr21	2579001	2580200	EXOC3L4
Chr23	7062801	7067200	FAM83B
ChrX	37652601	37660000	FTH
ChrX	37755801	37764000	FTH
Chr29	32696401	32697600	GDPD4
ChrX	37755801	37764000	LANCL3
Chr29	20515633	20519752	pro
Chr29	20523130	20527249	pro
Chr4	42478401	42479600	SEMA3C
Chr7	42476601	42480600	SGCD
Chr14	18663601	18665200	SNX31
Chr21	59300	59711	TGas113e22.1
Chr21	114197	114608	TGas113e22.1

## Sheet: Table S6
Table S6. KEGG of cashmere goats compared to non-cashmere goats
Term	Database	ID	Input number	P-value	Adjusted P-value	Genes
Glycosaminoglycan biosynthesis - keratan sulfate	KEGG PATHWAY	chx00533	1	0.00576823	0.0328927	B4GALT1
Other types of O-glycan biosynthesis	KEGG PATHWAY	chx00514	1	0.00883251	0.0328927	B4GALT1
Mannose type O-glycan biosynthesis	KEGG PATHWAY	chx00515	1	0.00921495	0.0328927	B4GALT1
Glycosphingolipid biosynthesis - lacto and neolacto series	KEGG PATHWAY	chx00601	1	0.0107434	0.0328927	B4GALT1
Galactose metabolism	KEGG PATHWAY	chx00052	1	0.0126511	0.0328927	B4GALT1
Cysteine and methionine metabolism	KEGG PATHWAY	chx00270	1	0.0191126	0.0376052	AHCY
N-Glycan biosynthesis	KEGG PATHWAY	chx00510	1	0.0202489	0.0376052	B4GALT1
Melanogenesis	KEGG PATHWAY	chx04916	1	0.0382722	0.0621923	ASIP
TNF signaling pathway	KEGG PATHWAY	chx04668	1	0.0456945	0.0660032	ITCH
Ubiquitin mediated proteolysis	KEGG PATHWAY	chx04120	1	0.0549007	0.0683446	ITCH
Non-alcoholic fatty liver disease (NAFLD)	KEGG PATHWAY	chx04932	1	0.05783	0.0683446	ITCH
Endocytosis	KEGG PATHWAY	chx04144	1	0.0955357	0.103497	ITCH
Metabolic pathways	KEGG PATHWAY	chx01100	2	0.110799	0.110799	B4GALT1|AHCY

## Sheet: Table S7
Table S7. The overview of the differentiated CNVR between cashmere goats compared to meat goats
Chr	Start	End	Vst
Chr12	44891401	44906800	0.36974
Chr21	17276801	17279400	0.346916
Chr7	74654201	74657800	0.336804
Chr14	6663201	6666800	0.285058
Chr19	19231601	19284800	0.269279
Chr21	17274201	17276200	0.266899
Chr17	18151801	18153000	0.261475
Chr29	20513801	20529800	0.244467
Chr13	69690001	69978200	0.237998
Chr25	34030801	34036200	0.22805
Chr8	38003801	38005200	0.222996
Chr19	17527201	17528400	0.221245
ChrX	53612801	53636600	0.216921
Chr4	44887401	44890800	0.211999
Chr28	8363601	8365400	0.209679
Chr11	35746201	35752800	0.196655
Chr13	65633201	65634200	0.193953
ChrX	55321201	55325400	0.191008
Chr9	38900401	38901400	0.189978
Chr1	3877001	3900600	0.18919
Chr3	39191601	39192600	0.186196
Chr10	62782601	62784400	0.181176
Chr1	3875401	3876600	0.176767
Chr10	98787601	98788800	0.172757
Chr29	12869001	12885400	0.16482
Chr1	35447601	35448800	0.162947
Chr7	68571201	68573600	0.16215
Chr17	31440401	31446400	0.158885
Chr7	24004201	24008000	0.158373
Chr1	3578201	3651600	0.1568
Chr9	38903001	38904400	0.153626
Chr2	1794601	1798200	0.15109
Chr4	5193401	5194800	0.150587
Chr10	98756201	98759200	0.150561
Chr1	9063001	9064400	0.149583
Chr17	26187801	26191000	0.147724
Chr15	11282201	11285600	0.146764
Chr2	7277001	7284200	0.145921
Chr5	73745201	73842000	0.144701
Chr19	2974201	2982200	0.142986
ChrX	53889001	53933400	0.142565
Chr7	74664001	74665600	0.141745
Chr15	66901601	66903600	0.141326
Chr3	30844001	30844800	0.13982
Chr25	8647801	8652400	0.139316
Chr1	152604201	152609600	0.139101
ChrX	53653601	53697400	0.138616
Chr12	43308401	43319200	0.137509
Chr5	35700801	35703000	0.13498
Chr6	82406201	82412800	0.132813
ChrX	135049801	135051800	0.131915
Chr10	98426401	98427400	0.130007
Chr3	55130401	55199400	0.129131
Chr26	35085601	35088600	0.128658
Chr3	55356601	55486200	0.127812
Chr1	3751001	3866000	0.126406
Chr8	48696201	48697600	0.124672
Chr3	41544201	41545400	0.123823
Chr11	20385801	20388200	0.123422
Chr7	68574201	68575400	0.12329
Chr2	36432801	36434200	0.122759
ChrX	12335401	12340200	0.122715
Chr23	53767001	53768200	0.122264
Chr11	30521401	30522800	0.12165
Chr9	57098201	57099400	0.12143
Chr3	37807001	37809000	0.120973
Chr27	12601	292800	0.120946
Chr19	52074401	52077000	0.120595
Chr6	110892201	110893400	0.118917
Chr20	26869001	26875600	0.118465
Chr7	9401	15400	0.118134
Chr4	108252801	108254200	0.117928
Chr29	13251401	13414400	0.117304
Chr4	93976801	93979200	0.116643
Chr2	1009401	1011000	0.116469
Chr1	153811801	153812800	0.116043
Chr1	3922401	4501000	0.115974
Chr16	25997201	25999800	0.115684
Chr4	70924201	70926200	0.115172
Chr1	110372001	110373400	0.114321
ChrX	29848401	29850400	0.113384
ChrX	53606201	53612000	0.113107
Chr6	86024201	86025800	0.111842
Chr14	18663601	18665200	0.111841
Chr17	55379001	55380200	0.109884
Chr8	99874401	99876000	0.109635
Chr5	10360201	10361400	0.109509
Chr22	8939001	8943400	0.109398
Chr7	42476601	42480600	0.107833
Chr6	86019801	86021000	0.106657
Chr14	3533801	3536000	0.106569
Chr7	67534601	67536600	0.106257
Chr29	51181601	51183000	0.105624
Chr2	45433201	45435200	0.104983
Chr4	93987001	93988000	0.104922
Chr24	11980601	11983200	0.104316
Chr6	4113401	4115400	0.104019
Chr17	55460001	55463600	0.103567
Chr22	2597001	2598000	0.10331
Chr3	22951601	22953200	0.103118
Chr1	2568801	2571400	0.103083
Chr19	56004201	56005600	0.102838
Chr8	99221201	99225000	0.102586
Chr1	5766001	5767800	0.101727
Chr19	52204201	52206600	0.101413
Chr28	25238001	25241400	0.100996
Chr5	101368001	101370200	0.100954
Chr23	1395201	1397400	0.100295
Chr19	6331601	6333000	0.0998351
Chr3	70379801	70410600	0.099633
Chr24	54247601	54249400	0.0995455
Chr28	39032601	39036000	0.0989963
Chr1	3902201	3905400	0.0987109
Chr8	89840001	89842400	0.0980812
Chr5	101370601	101373800	0.0979662
Chr2	86127801	86129400	0.0977007
Chr1	5737201	5744800	0.0973766
Chr5	101374201	101379600	0.0967775
Chr27	361401	365200	0.0965494
Chr11	19489001	19491000	0.0965124
Chr17	10415801	10418200	0.0964582
Chr3	12312201	12313200	0.0964215
Chr1	153685801	153693000	0.0963617
Chr13	17411801	17413200	0.0959721
Chr8	101628201	101636200	0.0958803
Chr26	11668201	11669200	0.0954136
Chr27	36297801	36300000	0.0952962
Chr21	29076801	29079000	0.0952269
Chr15	19941001	19943000	0.0951307
Chr4	1747801	1749200	0.0949892
Chr27	49189801	49190800	0.0948876
Chr5	101359601	101367600	0.0945588
Chr6	98924401	98926000	0.0945
Chr5	75671401	75673400	0.094429
Chr19	52120601	52135600	0.0943202
Chr16	70299601	70301400	0.0942895
Chr12	88350201	88353400	0.0939194
Chr2	134083401	134117000	0.0938308
Chr7	38046001	38047800	0.0937393
Chr4	118286401	118288800	0.0932206
Chr14	45236401	45240000	0.0929501
Chr21	68933801	68935000	0.0927808
Chr13	68312601	68318000	0.0925969
Chr9	54340001	54341800	0.0916278
Chr3	120614401	120616000	0.0916194
Chr5	51652601	51657600	0.0913921
ChrX	53947201	53979400	0.0912953
Chr7	108454201	108455600	0.0910005
Chr2	552001	554200	0.0908438
Chr26	35643801	35645800	0.0907236
Chr8	110716201	110737800	0.0904893
Chr29	37951001	37952600	0.0902528
Chr5	48662201	48663600	0.0901315
Chr7	15401	21800	0.0900421
Chr3	70171801	70379000	0.0899619
Chr22	45572201	45574000	0.0898694
Chr10	11139801	11158200	0.0897168
Chr29	14211201	14408200	0.0895284
Chr13	82698001	82699400	0.089293
Chr3	12280201	12281600	0.0890985
Chr5	98594201	98595400	0.0890649
Chr24	3724401	3725600	0.088625
Chr8	42499201	42503400	0.0885383
Chr26	41381401	41384200	0.0883288
Chr26	35639801	35642200	0.0881728
Chr13	16959801	16961600	0.0881424
Chr19	52165801	52170200	0.088108
Chr12	30231601	30232800	0.0880557
Chr16	74590201	74606000	0.0877726
Chr1	40804601	40805800	0.0877204
Chr18	49844601	49846600	0.0874973
Chr8	29162001	29165800	0.0874881
Chr20	53581801	53605400	0.0871736
Chr6	29275001	29276400	0.0867786
Chr5	37107001	37108400	0.0865299
Chr9	29964801	29966200	0.086478
Chr12	89222001	89225800	0.0864345
Chr13	33832401	33834000	0.0864189
Chr17	40978801	40980000	0.0860136
Chr20	22051001	22052600	0.0856012
Chr20	56924001	56925000	0.0853759
Chr16	13048801	13050800	0.0846646
Chr29	49923001	49925800	0.0840348
Chr15	45986201	46089800	0.0839203
Chr15	45885001	45986400	0.0831089
Chr15	78803201	78804600	0.0830399
Chr10	21039201	21041000	0.0829792
ChrX	125345601	125347400	0.0829543
Chr6	505401	507400	0.0825662
Chr6	14496001	14497200	0.0825512
Chr26	8591001	8592400	0.0822451
Chr1	19900201	19901800	0.0821704
Chr12	89382601	89420200	0.0820373
Chr15	10991401	10996000	0.0817301
Chr18	848601	849600	0.0816593
Chr8	73641401	73642400	0.0816552
Chr29	32696401	32697600	0.0815238
Chr22	11444801	11455000	0.0814024
Chr17	57524601	57527400	0.0812204
ChrX	83219001	83223800	0.0810368
Chr1	17743801	17745800	0.0808571
Chr21	21629001	21631400	0.0806205
Chr3	55252801	55258200	0.0803433
Chr4	17581401	17583400	0.0803374
Chr26	34069601	34070800	0.0802494
Chr15	299001	333400	0.0801818
Chr1	5748801	5751200	0.0799634
Chr19	3895001	3897600	0.0798904
Chr8	115613001	115614000	0.079853
Chr1	5746601	5747600	0.0797479
Chr17	10147201	10148000	0.0796472
Chr3	77942401	77948000	0.079529
Chr19	52078001	52084600	0.0794585
Chr21	2579001	2580200	0.0794124
Chr7	9756801	9758400	0.0794052
Chr19	52085201	52096200	0.0792946
Chr3	55316001	55332800	0.0792718
Chr20	3296001	3302400	0.0791947
Chr24	24190401	24191400	0.0788951
Chr1	110746401	110748800	0.0787891
Chr17	27451001	27455400	0.0787118
Chr1	325801	326800	0.0786992
Chr17	42067401	42070200	0.0785157
Chr22	33754601	33771200	0.0784775
Chr18	71666801	71671000	0.0783254
Chr29	24320601	24325000	0.0782619
ChrX	12363001	12369800	0.0782048
Chr27	51017401	51018400	0.0781667
Chr13	3332401	3339800	0.0781144
Chr7	68361001	68374800	0.0780728
Chr3	98234201	98237600	0.0780421
Chr3	55520001	55523000	0.0779402
Chr3	51044001	51046800	0.0779213
Chr10	104225001	104226000	0.077855
Chr4	109377601	109380600	0.077837
Chr26	7457001	7462600	0.0778242
Chr3	22890201	22891400	0.0775794
Chr1	90166801	90167800	0.0774605
Chr25	5292201	5300400	0.0774129
Chr18	69828201	69830400	0.0773163
Chr16	84211001	84214000	0.0771667
Chr20	12770601	12771800	0.0771612
Chr1	103766001	103767400	0.0767463
Chr6	71505801	71601000	0.0766786
Chr26	27824601	27835000	0.0765839
Chr6	106634001	106637600	0.0765344
Chr13	69563601	69676400	0.0764954
Chr12	44739201	44741000	0.0764782
Chr19	24453001	24471000	0.0763518
Chr6	903401	905800	0.0762949
Chr20	4627401	4630000	0.0759178
Chr11	48364401	48366800	0.0758411
Chr13	6447401	6448600	0.0758314
ChrX	12089001	12112000	0.0757923
Chr17	78293201	78311800	0.0756705
ChrX	25156601	25161400	0.0755078
Chr25	5316201	5318800	0.0755072
Chr11	55789201	55798800	0.0753458
Chr20	3832401	3833600	0.0752592
Chr5	35153401	35160000	0.0752372
Chr16	36664201	36719200	0.0749018
Chr1	129033801	129038800	0.0748129
Chr20	6230401	6252200	0.0747953
Chr11	7833601	7834800	0.0746534
Chr2	574001	754400	0.0744705
Chr1	20165401	20166600	0.0743689
Chr25	5534201	5538600	0.0743338
Chr6	46494001	46496400	0.0742665
Chr4	38522601	38524400	0.0739599
Chr23	30366201	30374600	0.0739403
Chr14	82104201	82111800	0.0739268
Chr15	66463001	66508200	0.073813
Chr12	79411401	79413400	0.0736818
Chr28	7925401	7926400	0.0736716
Chr9	90351001	90360000	0.0734975
Chr2	388201	391600	0.0734623
Chr21	18794801	18796200	0.0734029
Chr1	40207601	40208800	0.0733373
Chr12	18383201	18388600	0.0733356
Chr1	23542001	23545200	0.0732945
Chr12	89226201	89380800	0.0732449
Chr19	41630801	41632400	0.0732297
Chr5	31989601	31998800	0.0731239
Chr18	73865201	73867000	0.0728756
Chr13	79896801	79938000	0.0728511
Chr2	393601	400600	0.0727923
Chr1	87328201	87336800	0.072703
Chr4	44327201	44328600	0.0726959
Chr2	554801	561200	0.0725284
ChrX	113455801	113462600	0.0725246
Chr4	58492401	58494800	0.0725203
Chr21	1976201	1977800	0.0725142
Chr8	65303001	65304600	0.0724924
Chr7	43092201	43093600	0.0723391
Chr24	38792001	38793400	0.0721311
Chr2	375801	380800	0.0720846
Chr15	1762801	1764400	0.072077
Chr1	62707801	62710800	0.0719769
Chr2	568401	573600	0.0719376
Chr3	114605401	114643400	0.0719088
Chr9	45520401	45524000	0.0718857
Chr1	17207201	17210800	0.0718583
Chr11	80658401	80660400	0.0717074
Chr6	108997401	109000200	0.0716187
Chr7	28003601	28005800	0.0715677
Chr15	9619601	9624600	0.0715225
Chr8	99205801	99207200	0.0714812
Chr17	53433001	53437800	0.0714215
Chr19	9002601	9003800	0.0713742
Chr11	11692401	11694200	0.0713283
Chr18	31665201	31666600	0.0712381
ChrX	18088001	18094800	0.0711599
Chr10	68834401	68838000	0.0711457
Chr16	4776801	4777800	0.0711181
Chr17	10379001	10394400	0.0710241
Chr3	65232401	65238800	0.0709608
Chr7	96543001	96545800	0.0709345
Chr4	37197001	37198000	0.0708493
Chr4	8950801	8987000	0.0708484
Chr6	66504801	66510000	0.0708441
Chr21	31424601	31426400	0.0708185
Chr11	8954001	8971200	0.0708045
Chr11	61105001	61107400	0.0707384
Chr28	24823601	24826200	0.0707135
Chr1	149641601	149643200	0.0706215
Chr27	496801	498000	0.0705627
Chr10	32660001	32661200	0.0704758
Chr2	103887601	103890400	0.0704489
Chr3	70100201	70143200	0.0703947
Chr18	53794601	53797000	0.070255
Chr13	22996601	23003600	0.0701725
Chr15	23978801	24001000	0.0701541
Chr7	73415201	73417200	0.0700586
Chr17	31988601	31991200	0.0700533
Chr20	52758801	52761400	0.0698739
Chr2	134601	140200	0.069843
Chr16	72691201	72697200	0.0698347
Chr2	402401	434000	0.0697994
Chr11	78715001	78718000	0.0697055
ChrX	107935001	107936800	0.0696933
Chr6	107491401	107492800	0.0696881
Chr26	39566801	39569000	0.0696572
Chr18	445201	446200	0.069645
Chr13	28702201	28704200	0.0695456
Chr8	78643001	78648000	0.0695059
Chr15	79715801	79717400	0.0694958
Chr21	21613801	21615400	0.0694819
Chr20	58423201	58425000	0.0693315
Chr25	5308401	5310400	0.0692498
Chr21	57138801	57140000	0.0691823
Chr25	21019001	21035600	0.069115
Chr2	561801	566400	0.0689666
Chr11	95310601	95321800	0.068928
Chr8	98943201	98983800	0.0689173
Chr29	492201	494800	0.068898
Chr17	27455401	27685800	0.0688964
Chr16	157801	181600	0.0688746
Chr15	1393801	1395600	0.0688726
Chr19	50398001	50399200	0.0688422
Chr2	521001	550000	0.0688133
Chr17	27167401	27451000	0.0687991
Chr16	54260201	54263800	0.0687989
Chr19	52069801	52071600	0.0687363
Chr6	73412601	73414200	0.0687156
Chr1	19555801	19564200	0.0684613
Chr17	26581601	27162400	0.0684471
Chr7	99962201	99964000	0.0684281
Chr15	11387601	11394000	0.0683888
Chr15	82130401	82131200	0.0683527
Chr5	4191001	4194200	0.0682957
Chr7	96766601	96767800	0.0682167
Chr1	59801401	59802600	0.0681945
Chr8	51154001	51156600	0.0681765
Chr4	102082601	102084600	0.0681607
Chr24	42164201	42166000	0.0681401
Chr27	41147801	41151000	0.0680735
Chr10	31478401	31482600	0.068014
Chr10	42510201	42511600	0.0680006
Chr23	3255201	3271200	0.0679964
Chr15	281001	286400	0.0679894
Chr6	39121401	39124200	0.0679589
Chr7	95765401	95770400	0.0679389
Chr8	97784201	97787200	0.0678989
Chr12	55101001	55104200	0.0678293
Chr5	91243801	91246000	0.0677915
Chr4	12269401	12271200	0.0677543
Chr5	73867801	73869400	0.0677041
Chr28	29908801	29909800	0.0676766
Chr10	41481001	41483800	0.0676679
Chr23	11845001	11847400	0.0675745
Chr26	35619401	35620800	0.0675245
Chr22	42095801	42109000	0.0674808
Chr25	5301401	5306800	0.0674751
ChrX	90060401	90062800	0.0672893
Chr17	48762601	48766600	0.0672389
Chr1	80528201	80529200	0.0671739
Chr15	337601	340400	0.067162
Chr7	10883401	10892800	0.0670529
Chr24	6602401	6604000	0.0670383
Chr10	13471601	13474200	0.0670285
Chr27	53294001	53298400	0.0670132
Chr25	43059401	43061800	0.0670131
Chr5	102125001	102138200	0.0669961
Chr6	44031001	44044000	0.0668943
Chr2	433801	506400	0.0668337
Chr26	20152001	20153200	0.0668004
Chr13	68190401	68192800	0.0667839
Chr19	1952001	2030800	0.0667387
ChrX	77066001	77101200	0.0666808
Chr7	85727801	85729600	0.0665916
Chr1	123316001	123317400	0.0665912
Chr20	38801	39600	0.066583
Chr15	2338601	2343200	0.0665321
Chr8	11384201	11387000	0.0664725
Chr5	72261201	72264000	0.0664684
Chr29	24223801	24227400	0.066427
Chr29	55351201	55352800	0.0662674
ChrX	123425001	123428200	0.0662222
Chr17	24323401	24324800	0.0660993
Chr7	38120401	38121600	0.0660741
Chr7	100570401	100578600	0.0660525
Chr24	14884201	14886000	0.0660479
Chr26	35368401	35373200	0.0660331
Chr2	80262201	80275200	0.0659945
Chr3	32544001	32545000	0.0658632
Chr18	65137201	65344000	0.065828
Chr15	49543201	49545400	0.0657395
Chr15	277801	280400	0.0657195
Chr1	52952801	52954000	0.0656721
Chr21	35378201	35379800	0.0656353
ChrX	84159201	84167200	0.0655923
Chr27	547801	549400	0.0655009
ChrX	133292001	133307800	0.0654829
Chr15	73340401	73342200	0.0652112
Chr2	131401	134000	0.0651908
Chr14	47795001	47796600	0.0651827
Chr29	24340001	24344400	0.0651136
Chr17	53887001	53888200	0.0649896
Chr13	2615401	2616200	0.0648736
Chr6	108639001	108641000	0.0648675
Chr6	99330401	99332800	0.0648593
Chr5	82146401	82150600	0.0648503
Chr1	121874601	121879800	0.0648168
Chr8	100993601	100994600	0.0648007
Chr9	75256801	75264600	0.0647051
ChrX	20331401	20334800	0.0645761
Chr18	65102401	65137400	0.0644696
Chr1	1045601	1046800	0.0644213
Chr29	9103601	9110400	0.0644195
Chr15	79356801	79361200	0.0643927
Chr12	42382001	42384000	0.0642644
Chr7	65947001	65949000	0.0642023
Chr2	37744201	37745400	0.064153
Chr14	40752001	40753400	0.0640778
Chr11	106813201	106814200	0.0640752
Chr13	1786401	1787200	0.0640613
Chr26	39469401	39471000	0.0640369
Chr4	77765801	77773400	0.0640168
Chr21	72148801	72239000	0.0640065
Chr20	4551401	4552600	0.0640058
Chr17	78321401	78386400	0.0639957
Chr7	7844001	7845200	0.0639697
Chr13	58821401	58825400	0.063913
Chr21	10940801	10947000	0.063735
ChrX	51112601	51113600	0.0637339
Chr22	58181201	58184800	0.0637301
ChrX	11999201	12051600	0.0637097
Chr19	56717001	56718600	0.0637033
Chr15	18884001	18893400	0.0636627
Chr5	99515201	99795400	0.0636586
Chr21	67408201	67412400	0.0636579
Chr17	54974401	54998200	0.0636186
Chr8	33190401	33192600	0.0636107
Chr1	15367001	15372000	0.0636051
Chr3	22535601	22540000	0.0635972
Chr29	34998001	34999200	0.0635877
Chr24	6010201	6012200	0.063496
Chr12	32095601	32096600	0.0634881
Chr8	108203201	108205800	0.063472
Chr27	47330401	47331200	0.0633803
ChrX	144816401	144818200	0.0633803
Chr1	9058401	9059600	0.0633474
Chr4	58978801	58981400	0.0633273
ChrX	144814001	144814800	0.0631919
Chr8	33626801	33629800	0.0631831
Chr2	66001	129400	0.0631519
Chr7	70391001	70457200	0.063151
Chr10	8365401	8366600	0.0631491
Chr2	80292801	80299800	0.0631414
Chr20	4624201	4627000	0.0631327
Chr17	8390001	8391200	0.0631292
Chr27	4926401	4927800	0.0631192
Chr12	82639801	82641000	0.063077
Chr3	17751001	17822600	0.0630619
Chr15	81035001	81044400	0.0629778
Chr21	59026401	59027600	0.0629526
Chr21	10987801	11008200	0.0629193
ChrX	63307801	63349200	0.0628832
ChrX	27768801	27771200	0.0628039
Chr8	109430601	109432800	0.062439
Chr4	117995601	117999000	0.0624229
Chr21	10933201	10934800	0.062343
ChrX	15728001	15731000	0.0622916
Chr29	28852201	28853400	0.0622581
Chr20	35248001	35249800	0.0621456
ChrX	83337401	83340200	0.0620695
Chr21	58258001	58260200	0.0620296
Chr4	75738201	75740200	0.0620209
Chr18	472401	476400	0.0619959
ChrX	79929201	79940600	0.0619267
Chr17	49731401	49735600	0.0618074
Chr15	49106801	49108200	0.0616686
Chr11	98385801	98387000	0.061633
Chr27	8176801	8184000	0.0616134
Chr21	10927401	10932600	0.0615694
Chr19	52794201	52796200	0.0615621
Chr20	27610401	27611400	0.0615155
Chr2	80251401	80252600	0.0614413
Chr8	22205801	22208400	0.0613368
Chr27	537401	542400	0.0612985
Chr24	52468201	52480600	0.061243
Chr8	31152801	31156400	0.0612294
Chr14	84148401	84150200	0.0612116
Chr2	53198001	53200600	0.0610092
ChrX	87577401	87579400	0.0609999
Chr21	35541201	35608600	0.0609763
Chr6	103817201	103824400	0.0609488
Chr11	92005401	92009200	0.0609361
Chr20	31032001	31041000	0.0609324
Chr15	59917401	59919000	0.0609009
Chr7	85455801	85460000	0.0608651
Chr22	60401001	60402000	0.0608072
Chr2	53107201	53109200	0.060746
Chr1	128550201	128551800	0.0607459
Chr11	36760601	36768000	0.0607318
Chr7	67600601	67605200	0.0607157
Chr7	46687601	46689400	0.0606947
Chr8	53584401	53589800	0.0606151
Chr23	52829601	52836600	0.0605831
Chr2	60659201	60662800	0.0605809
Chr6	22366801	22369400	0.0605291
Chr8	57596801	57597600	0.0605099
Chr17	35175601	35177400	0.060446
Chr18	74662801	74673000	0.0604428
Chr9	40069601	40072600	0.0604115
ChrX	57636201	57639200	0.0603953
Chr3	55218401	55245000	0.0602392
Chr9	68868001	68869800	0.0602046
Chr1	155924201	155928800	0.0602019
Chr4	8570601	8574400	0.060179
Chr3	70151801	70158000	0.0601264
Chr18	22781801	22782800	0.0599554
ChrX	123614601	123637800	0.0599409
Chr10	37166001	37167200	0.0599401
Chr7	46693201	46708200	0.0598983
Chr2	4932601	4935000	0.0598902
Chr3	2309001	2314000	0.0598892
Chr12	46960801	46970200	0.0598279
Chr18	68195601	68197400	0.0598218
Chr8	78311601	78313600	0.059792
Chr5	31515401	31521200	0.0597567
Chr10	28844001	28846400	0.0596842
Chr9	5293601	5294800	0.0596341
Chr8	93286201	93290800	0.0596133
Chr17	53572801	53578600	0.0595634
Chr5	73971601	73976400	0.0595408
Chr7	70106401	70122400	0.0595273
Chr3	40119401	40122000	0.0595014
Chr21	35374601	35377200	0.0594772
Chr4	112542401	112544800	0.0594731
Chr7	86171201	86172400	0.0594505
Chr4	23516401	23527400	0.0594357
Chr1	128524001	128526600	0.0593901
Chr11	62033801	62036200	0.0593474
Chr9	20249001	20250600	0.0593185
Chr9	13789801	13791200	0.0592881
Chr15	79004201	79005000	0.0592737
Chr6	9690201	9692800	0.0592484
Chr26	51130001	51131400	0.0592371
Chr6	16646201	16657400	0.0591853
Chr6	7439401	7440600	0.0591391
Chr2	7023401	7025200	0.0590747
Chr20	40607201	40609000	0.0590065
Chr18	22460201	22462400	0.0589543
ChrX	77975601	78014200	0.0589431
Chr11	64009401	64010400	0.0589171
Chr4	115530601	115537400	0.058875
ChrX	12292201	12296400	0.0588552
Chr5	112740201	112771400	0.0587992
Chr18	67453001	67755400	0.0587228
Chr10	9637001	9638600	0.0586871
Chr29	30619001	30627800	0.0586223
Chr24	63097001	63138600	0.0585814
Chr3	68399001	68400600	0.0585557
Chr19	2170601	2171800	0.0584616
Chr24	41600601	41605400	0.0583847
ChrX	30256201	30266600	0.0583733
Chr3	70150401	70151400	0.0583478
Chr2	96178801	96181200	0.0583132
Chr8	53591801	53595800	0.058304
Chr7	99528201	99533800	0.058289
Chr2	2874201	2875800	0.0581914
Chr17	9637001	9637800	0.0581779
Chr18	38499201	38500400	0.0581304
Chr5	98788001	98789800	0.0581294
Chr4	108208601	108210600	0.0580765
Chr15	49137801	49142200	0.0580728
Chr15	401	233800	0.0580642
Chr3	21550401	21552200	0.0580429
Chr12	32151601	32153400	0.0579484
Chr8	44251801	44252800	0.0579404
Chr4	28542401	28544800	0.057884
Chr3	111697201	111699000	0.0578719
Chr26	23036201	23038200	0.0577951
Chr1	47561001	47565000	0.0576929
Chr2	80241201	80245200	0.0576266
Chr14	31518001	31536000	0.0575782
Chr6	89113601	89114600	0.05754
Chr12	17576601	17579000	0.0574775
Chr21	4635001	4638800	0.057464
ChrX	105525401	105527800	0.057444
Chr27	17970601	17972200	0.0574112
Chr2	80285001	80287200	0.0573694
Chr13	194401	195400	0.0572564
Chr4	85177801	85183600	0.0571757
Chr16	84219201	84222800	0.0571691
Chr6	85653201	85787000	0.0571579
Chr17	39752201	39762800	0.0570714
Chr24	24023801	24025800	0.0569999
Chr13	3327401	3331600	0.0569878
Chr12	2384001	2385000	0.0569809
Chr21	72009001	72020200	0.0569028
Chr19	32673001	32675800	0.0569021
Chr1	155951601	155952800	0.0568789
Chr1	380401	382000	0.0568576
Chr26	16108601	16109600	0.0568571
Chr15	68929001	68930200	0.0568562
Chr3	62741801	62743600	0.0567938
Chr5	56284001	56298200	0.0567779
Chr1	1342001	1343200	0.0566952
Chr15	55688801	55690400	0.0566906
Chr15	290801	293200	0.0566788
Chr5	51198201	51199400	0.0566489
Chr1	121085801	121087000	0.0566213
Chr24	42393201	42395200	0.0566114
Chr7	77938001	77940000	0.0565887
Chr1	96793801	96799800	0.0565164
Chr9	21961001	21962400	0.0565153
Chr14	11545001	11546200	0.0565078
Chr26	36937801	36939000	0.0565057
Chr7	867401	875800	0.0564593
Chr2	925401	928800	0.0564542
Chr20	31044801	31047400	0.0564427
ChrX	121784801	121786200	0.0564307
Chr5	62433601	62435800	0.0564232
Chr22	60398001	60398800	0.0564125
Chr9	14352401	14355600	0.0563421
Chr26	34931001	34934600	0.0562118
Chr23	27811401	27813200	0.0561529
Chr5	50719801	50721400	0.0561343
ChrX	83252001	83256800	0.0561242
Chr7	35933201	35936800	0.0560598
Chr20	74077401	74078400	0.0559862
Chr20	31054801	31061000	0.0559418
Chr18	59109801	59119600	0.0559191
Chr22	8950001	8981200	0.0558217
Chr16	73071801	73089600	0.0558092
Chr8	31156801	31158600	0.0558018
Chr12	67669401	67671000	0.0557858
Chr17	47146601	47147800	0.0557631
Chr14	65027201	65030000	0.0557276
ChrX	8339401	8340400	0.0557203
Chr15	19049201	19052600	0.0556862
Chr22	51183401	51184200	0.0556703
ChrX	123025001	123027000	0.0556531
Chr5	87653001	87656000	0.0556378
Chr24	35072201	35074000	0.0555834
Chr8	36585601	36586800	0.0555827
Chr13	2271001	2334400	0.0555749
Chr7	107923401	107925400	0.0555166
Chr15	19021801	19024200	0.0554981
Chr28	45304801	45305600	0.055491
Chr20	4643201	4661000	0.0554839
Chr15	340801	344200	0.0554785
Chr17	8145201	8146000	0.0554294
Chr6	34237401	34238400	0.0553849
Chr17	7150001	7152600	0.0553478
Chr8	79897601	79902200	0.0553437
Chr2	61044201	61045600	0.0553046
Chr6	9388601	9392000	0.0551929
Chr4	78236001	78237000	0.0551758
Chr26	35690801	35691800	0.0551085
Chr20	54810401	54819400	0.0550928
Chr18	1384801	1386000	0.0550193
Chr4	1810801	1844800	0.0550026
Chr15	44539001	44557400	0.0550018
Chr4	5417601	5419000	0.0550004
Chr18	11403601	11407000	0.0549944
Chr14	44982601	44985800	0.0548697
Chr3	73427801	73430000	0.0548339
Chr21	72022201	72111400	0.0548129
Chr18	72747801	72748800	0.0547167
Chr25	32201	33000	0.0546383
Chr4	59941001	59943800	0.0545799
Chr18	7620601	7623000	0.0545791
Chr15	14716601	14718200	0.0545754
Chr7	69717201	69721600	0.0545679
ChrX	107343601	107344800	0.0544881
Chr5	39852601	39855000	0.0544415
Chr21	6927801	6930600	0.0544309
Chr10	63041801	63043800	0.0544054
Chr5	58962401	58963800	0.0543717
Chr6	1876201	1879200	0.0543565
Chr15	20635601	20638600	0.0543458
Chr5	50979201	50980200	0.0543407
Chr9	90479801	90481000	0.0543074
Chr27	556601	565400	0.0543013
Chr1	1331401	1340600	0.054294
Chr12	51518001	51519200	0.0542707
Chr6	85910001	85914200	0.0542512
Chr8	90507401	90510400	0.0542223
Chr16	50382001	50383800	0.0541661
Chr4	60671001	60673400	0.0541391
Chr4	60673801	60676800	0.0541121
ChrX	140361201	140369000	0.0541095
Chr3	39084201	39085400	0.0541063
Chr1	155959801	155960800	0.0540621
Chr1	82054401	82055800	0.0539729
Chr18	6016201	6017800	0.053961
Chr7	106126201	106129800	0.0539336
Chr7	46967401	46969200	0.0538877
Chr5	75904801	75906600	0.0538749
Chr11	106409001	106410400	0.0538355
Chr2	103000001	103001400	0.0538061
Chr20	19716601	19721000	0.0537925
Chr3	55259601	55263400	0.0536862
Chr21	16903401	16904600	0.053617
Chr5	44377801	44382200	0.0536112
Chr13	1235201	1236200	0.0535554
Chr10	91054201	91055200	0.0535287
Chr29	9110601	9133600	0.0535099
Chr17	66346201	66350000	0.0534969
Chr10	50302601	50303600	0.053449
Chr13	2334201	2364800	0.0534349
Chr21	32221401	32224600	0.0534271
Chr16	80463801	80466000	0.0534195
Chr7	13376001	13377200	0.0533735
Chr26	10242001	10243200	0.0533398
Chr23	30256401	30278600	0.0533393
Chr17	10947201	10952800	0.0533287
Chr18	64880601	64882600	0.053282
Chr5	115524801	115525800	0.0532701
Chr6	39895201	39896600	0.0532187
Chr14	44987201	44991000	0.0531478
Chr18	69093201	69188600	0.0531226
Chr12	32351601	32352800	0.0531172
Chr15	67150401	67151600	0.0530547
Chr13	2617401	2912000	0.0529672
Chr5	91743601	91756800	0.0529564
Chr17	9635401	9636200	0.052934
Chr7	67597001	67599600	0.0528894
Chr2	115488001	115489600	0.0528789
Chr24	24051001	24053200	0.0528557
Chr6	26193801	26195800	0.0528431
Chr10	5072601	5077200	0.0528421
Chr18	51165401	51167000	0.0527355
Chr21	10947801	10950800	0.0527323
Chr21	57832001	57835200	0.0527185
ChrX	20335401	20339000	0.0526497
Chr2	82876601	82877800	0.0526252
Chr7	47794201	47795200	0.0525465
Chr2	86152601	86159800	0.0524733
ChrX	89569801	89571600	0.0524227
Chr2	55071601	55116000	0.0524087
Chr4	122493801	122496600	0.0522913
Chr8	26678001	26690000	0.0522119
Chr20	4553401	4554400	0.0521907
Chr3	284601	294600	0.0521757
Chr6	79550201	79551200	0.0521342
Chr16	72117401	72119400	0.0521146
Chr2	29502201	29503200	0.0521006
Chr5	62889401	62890600	0.0520728
Chr26	46751601	46754000	0.0520625
Chr17	50114601	50116000	0.052053
Chr28	25683001	25685000	0.052035
Chr2	38341401	38342800	0.0520273
Chr28	39822801	39825400	0.0520247
Chr17	15209001	15210400	0.0520125
Chr13	51739801	51740800	0.0519593
Chr7	633201	639200	0.0519124
Chr12	3025801	3031800	0.0519036
Chr23	23797001	23798200	0.0518993
Chr7	70374601	70382800	0.0518825
ChrX	83929201	84102400	0.0518082
Chr15	48381201	48382200	0.0517945
Chr16	65264401	65265400	0.0517201
ChrX	116882001	116886000	0.0516699
Chr7	9807601	9809600	0.0516288
Chr3	55245201	55247800	0.0515942
ChrX	130661401	130665400	0.0515888
Chr4	43676201	43682200	0.0515676
Chr27	52607601	52608400	0.0515539
Chr21	49056601	49057800	0.0515094
Chr17	15208001	15209000	0.0515023
Chr6	108430401	108432800	0.0514298
Chr12	83714401	83717600	0.0513951
Chr24	55712601	55713800	0.0513216
ChrX	8202201	8203200	0.0512477
Chr19	63401	64400	0.0510351
Chr20	5102001	5727400	0.0510349
Chr23	1738801	1741200	0.0510032
Chr8	80276801	80279600	0.0509919
Chr1	64130201	64131800	0.0509461
Chr12	32232601	32234800	0.050929
Chr11	86451601	86453200	0.0508777
Chr12	17275001	17279400	0.050789
Chr16	70816001	70821000	0.0506945
Chr8	24423601	24427400	0.0506718
Chr24	29803201	29804600	0.0506658
Chr17	53890201	53892200	0.0506366
Chr24	34359201	34498200	0.0506114
Chr18	53487801	53489000	0.0505653
Chr8	80213801	80218400	0.050541
Chr3	35047201	35048600	0.0505139
ChrX	70186601	70188400	0.0505101
Chr1	109957401	109958600	0.050475
Chr17	38559801	38560800	0.0504587
Chr1	105758001	105761400	0.0504034
Chr4	34399601	34401200	0.0503522
Chr7	74272801	74293200	0.0503266
Chr1	155986001	155991600	0.0503026
ChrX	118949201	118954600	0.0502976
ChrX	37777201	37780000	0.0502842
Chr14	80938201	80940200	0.0502557
Chr2	50329201	50330400	0.0502488
Chr15	71943201	71945200	0.0502238
Chr24	54058601	54063000	0.0501395
Chr18	55921601	55924000	0.0501348
Chr10	4381401	4383800	0.0500805
Chr9	28764201	28766800	0.0500394
Chr21	17341201	17343000	0.0500273
Chr5	5966801	5969200	0.0500082
Chr4	111697801	111699000	0.0500035
Chr6	80203601	80205600	0.0499978
Chr20	64470601	64471800	0.0499669
Chr17	27163201	27166400	0.0499016
Chr16	75101601	75106400	0.0498088
Chr29	51517801	51519000	0.049667
Chr18	72732601	72733600	0.049633
Chr26	24460601	24461800	0.0496286
Chr6	86442001	86443600	0.049592
Chr15	80121801	80123800	0.0495883
Chr13	2947001	3230000	0.049587
Chr4	38445401	38446600	0.0495652
Chr11	71639401	71641800	0.0495509
Chr18	53630201	53637800	0.0495287
Chr1	54617401	54618400	0.0495177
Chr28	42313801	42315800	0.0494578
Chr6	22922601	22924800	0.0493893
Chr25	40184201	40185600	0.0493644
Chr3	18947601	18963400	0.0493045
Chr3	51822201	51826400	0.0493042
Chr19	48601	49400	0.0492872
Chr2	91730201	91733600	0.0492052
Chr24	1991601	1995600	0.0491542
Chr5	117818401	117819400	0.0491355
Chr11	63350401	63351400	0.049134
Chr6	6019201	6021400	0.0491324
Chr29	52376201	52377000	0.0491109
Chr7	77295601	77297200	0.0491012
Chr28	26224201	26225400	0.0490769
Chr13	1506601	1529800	0.0490545
Chr27	52821401	52823000	0.0490443
Chr20	37201	38000	0.0490307
Chr28	50000801	50007000	0.0490163
Chr18	7623401	7666600	0.0489652
Chr14	44970801	44979800	0.0489414
Chr29	51882201	51895600	0.0489392
Chr17	56620601	56627000	0.0488473
Chr13	3317601	3321800	0.0488004
Chr2	2218201	2219400	0.0487797
Chr1	8880201	8882200	0.0487647
Chr14	77054401	77056000	0.0487555
Chr13	308801	312200	0.0487368
Chr9	30106801	30112400	0.048657
ChrX	110928601	110938000	0.0486556
Chr16	69404201	69405200	0.0486363
Chr26	50178401	50179600	0.0486126
Chr1	50743601	50744600	0.0486116
Chr13	42628201	42632800	0.0485813
Chr4	60681401	60682600	0.0484743
Chr4	41802801	41804800	0.0484494
Chr12	43049401	43051000	0.0484458
Chr2	10618001	10619400	0.0484369
Chr17	8861001	8862600	0.0484215
Chr7	12815401	12821600	0.0484073
Chr11	61640801	61643400	0.048366
Chr1	100414601	100416200	0.0483271
Chr1	22289001	22290200	0.0483131
Chr18	51971201	51972200	0.0482933
Chr13	42635601	42638200	0.0482812
Chr15	68468601	68470000	0.0482804
Chr7	41995401	41999800	0.048212
Chr20	3316401	3441200	0.048205
Chr8	52654001	52655200	0.0481781
Chr22	2476201	2480200	0.0481144
ChrX	121523601	121525800	0.048081
Chr10	109786601	109830000	0.0480526
Chr1	23431201	23434400	0.0480217
Chr6	57404001	57405600	0.0479934
Chr6	71502401	71505400	0.0479487
Chr24	28279801	28282800	0.0479112
Chr7	67606601	67608600	0.0479109
Chr25	45283801	45288000	0.0479095
Chr13	42633801	42635000	0.0478494
Chr24	37126201	37138200	0.0478472
Chr14	83599601	83600800	0.0478051
Chr20	49358601	49359800	0.0478049
Chr1	18413001	18415200	0.0477923
Chr19	50405201	50408000	0.0477442
Chr6	63146001	63147200	0.0477298
Chr4	45127801	45131000	0.0477254
Chr7	6147801	6148800	0.047688
Chr29	50568401	50573200	0.0476805
Chr10	31816001	31818600	0.0476735
Chr7	23979801	23981800	0.0476297
Chr2	4652601	4653600	0.0476177
ChrX	25400201	25401200	0.0475636
Chr12	24217801	24219200	0.0475608
Chr11	30896601	30898000	0.0475437
Chr7	46677601	46678400	0.0475127
Chr28	17615601	17619000	0.0475016
ChrX	142461601	142464600	0.0474132
Chr28	8137601	8139000	0.0474043
Chr12	81074201	81077000	0.0473514
Chr15	66452401	66462600	0.0473473
Chr16	19498001	19499600	0.047329
Chr1	40962801	40966400	0.0471675
Chr21	43333201	43334600	0.047121
Chr1	156144801	156146000	0.0470803
Chr1	113926601	113927400	0.0470666
Chr10	28565001	28567600	0.0470191
Chr18	73800601	73801600	0.0470127
Chr28	15431801	15433400	0.0469928
Chr13	42638601	42640200	0.0469789
Chr18	955201	956200	0.0469762
Chr4	21702401	21705800	0.0469676
Chr13	83801801	83803800	0.0469613
Chr13	1471401	1501200	0.0469426
Chr4	109645601	109689000	0.0469351
Chr13	42622001	42624800	0.0469339
ChrX	135338401	135369800	0.0469229
Chr18	67144201	67145200	0.0469103
Chr5	8754001	8755800	0.0468455
Chr15	78344401	78345600	0.0468329
Chr12	32274801	32277000	0.0467162
Chr6	34815801	34817600	0.0467016
Chr3	17729001	17738600	0.0466326
Chr12	17936001	17937400	0.0466293
Chr1	156005601	156009000	0.0466119
Chr10	1315801	1318800	0.0465853
Chr20	45420601	45422000	0.0465623
Chr16	36661601	36663000	0.0465566
Chr4	31680601	31682400	0.0465421
Chr19	2686401	2691200	0.0465324
Chr18	28030601	28031800	0.046518
Chr11	95683801	95685400	0.046512
Chr7	22563201	22565000	0.0464824
Chr4	3474201	3476400	0.0464759
Chr16	69935401	69936400	0.0464729
Chr13	42613201	42614800	0.0464578
Chr1	156138801	156142600	0.0464368
Chr20	76604201	76607200	0.0464367
Chr12	77299001	77300000	0.0463691
Chr6	4038201	4039600	0.0463013
Chr5	57831201	57832200	0.0462704
Chr16	889201	890400	0.0462209
Chr18	477201	483200	0.046145
Chr22	6080001	6082800	0.0461255
Chr1	103983001	103984200	0.0460461
Chr1	155869601	155874200	0.0459799
Chr4	46565201	46567400	0.0459709
Chr10	14552801	14560200	0.045946
ChrX	57142801	57145000	0.0458902
Chr14	85882001	85883200	0.0458479
ChrX	102938401	102939800	0.0458288
Chr15	25030201	25039600	0.0457854
Chr6	8926801	8928400	0.0457392
Chr23	26973801	26975600	0.0456757
Chr29	25613601	25615000	0.0456507
Chr5	52239601	52242400	0.045578
Chr29	30610401	30618600	0.0455764
Chr9	13596401	13598000	0.0455613
Chr18	73851201	73855200	0.0455577
Chr14	44596401	44599600	0.0455551
ChrX	25369201	25370800	0.045552
Chr6	4814801	4816400	0.0455391
Chr14	26723401	26725600	0.0454824
Chr6	96782601	96784000	0.0453912
Chr12	17641201	17674400	0.0453679
Chr20	50016201	50019800	0.0453246
Chr8	89842401	89887000	0.0453194
Chr8	107714201	107716400	0.045316
Chr12	17919801	17922400	0.0452064
Chr9	60590401	60591600	0.04511
ChrX	112426201	112443400	0.0449768
Chr9	4953601	4955200	0.0449754
Chr3	47562401	47567000	0.0449685
Chr7	100127401	100130400	0.0449329
Chr13	2365801	2455400	0.0449199
Chr6	77336401	77338200	0.0448543
Chr8	101442601	101444400	0.0448095
Chr1	38375001	38376400	0.0448007
Chr16	1256601	1259200	0.0447589
Chr8	82185801	82187600	0.0447515
Chr12	32343401	32345000	0.0447119
Chr5	20518801	20520000	0.0447116
Chr21	2289601	2291200	0.0447086
Chr13	2459601	2596800	0.0446019
Chr23	27581401	27583000	0.0445905
Chr1	20434801	20437200	0.0445605
Chr7	86548201	86550000	0.044553
Chr29	54980601	54982600	0.04455
Chr27	45299001	45300400	0.0445235
Chr7	43666201	43667800	0.044502
Chr5	35395401	35397400	0.0444852
Chr1	8437601	8439600	0.0444225
Chr1	91775401	91776600	0.044422
Chr22	22565401	22566400	0.0444154
Chr13	1959401	2044000	0.044351
Chr10	64069801	64072200	0.0443233
Chr1	104496401	104497400	0.0443205
Chr5	98279401	98280400	0.0441913
Chr6	83177201	83178400	0.0441731
Chr21	29214601	29216400	0.0441633
Chr7	79057201	79058600	0.044138
Chr7	82846601	82848000	0.0440972
Chr5	39661201	39662200	0.0440906
Chr4	92225201	92228200	0.0440836
Chr6	118396001	118397000	0.0440791
Chr8	85800601	85801600	0.0440457
Chr4	115164201	115165600	0.0440359
Chr22	39953001	39956200	0.0440278
Chr5	42132001	42133000	0.0440132
Chr3	70159001	70169400	0.0440087
Chr24	62546801	62547800	0.0440069
ChrX	137370401	137374200	0.043991
Chr6	54503001	54504000	0.043974
Chr11	95281601	95285800	0.0439712
Chr2	80248001	80250000	0.0438846
Chr21	10936001	10938800	0.0437712
Chr13	85324601	85326200	0.0437624
Chr12	61793401	61799200	0.0437551
Chr16	8473401	8474800	0.0437505
Chr5	102466201	102486000	0.0437315
Chr13	20112201	20116000	0.043675
Chr19	11369601	11370800	0.0436579
Chr9	50680801	50684400	0.0436497
Chr19	52147401	52148800	0.043648
Chr7	68886801	68981400	0.0435874
Chr6	85907801	85909600	0.0435614
ChrX	57998601	58000200	0.0435613
Chr12	17622001	17631000	0.0435425
Chr27	35247401	35248800	0.0435256
Chr5	34262601	34269200	0.0435096
Chr10	97485201	97486800	0.0435067
Chr10	24498201	24503800	0.0434944
Chr6	26775001	26776200	0.0434659
Chr13	1241201	1294800	0.0434597
Chr15	49162801	49163800	0.0433719
Chr12	42872001	42873200	0.0433543
ChrX	119657801	119659200	0.04334
Chr18	64842001	64847000	0.0433306
Chr16	17483601	17484800	0.043247
Chr5	28309801	28313200	0.0432465
Chr5	30753401	30754400	0.0431758
Chr25	18267001	18268200	0.0431504
Chr29	48312001	48314200	0.043146
Chr24	5780601	5781800	0.0431075
ChrX	43479801	43482600	0.0430595
Chr18	48489801	48493400	0.0430532
Chr17	33508801	33510000	0.0430167
Chr2	72188201	72191800	0.0429673
ChrX	30235001	30255400	0.042961
Chr9	262201	267400	0.0429586
Chr5	3057601	3061000	0.0429457
Chr6	29238201	29240600	0.042926
Chr10	3817601	3820200	0.042908
Chr4	8752801	8754000	0.0428742
Chr12	17940401	17944200	0.0428736
Chr20	31050401	31052600	0.0428162
Chr9	68999401	69000600	0.0428011
Chr7	68575801	68576800	0.0427841
Chr6	10641001	10643200	0.0427813
Chr14	4935001	4940400	0.0427538
ChrX	120277601	120293600	0.0427471
Chr26	7804201	7805400	0.0427184
Chr3	120486001	120489400	0.0426923
Chr21	33604601	33605800	0.0426835
Chr6	54618801	54620200	0.042665
Chr14	4348001	4352400	0.0426016
Chr9	92686601	92692800	0.0425857
Chr1	19064001	19072400	0.0425727
Chr6	4059201	4062400	0.0425435
Chr1	13060801	13062600	0.0424646
Chr2	80260401	80261600	0.0424575
Chr3	122242601	122269800	0.0424414
Chr17	47877001	47878400	0.0424198
Chr2	126240401	126241600	0.042396
Chr12	44114201	44116600	0.042381
Chr12	9601	13200	0.0423756
Chr29	52318601	52319600	0.0423284
Chr8	18487001	18488200	0.0423182
Chr14	63109401	63110400	0.0423046
Chr21	68630801	68632000	0.0422524
Chr25	21872201	21873200	0.042232
Chr29	42624401	42627800	0.0422145
Chr1	28653801	28655000	0.0421878
Chr15	62425201	62428200	0.042157
Chr23	26980201	26992400	0.0421461
Chr21	20275201	20276600	0.042129
Chr23	34806601	34807400	0.0421166
Chr1	904601	906800	0.0419886
Chr11	391201	393000	0.0419741
Chr8	89765601	89768600	0.0419205
Chr5	62580001	62581200	0.0418022
Chr13	42617601	42619200	0.0417696
Chr21	18801	29600	0.0417611
Chr10	96273801	96276200	0.041749
Chr7	69122601	69124200	0.0416759
ChrX	21597001	21599200	0.0416751
ChrX	127200001	127207000	0.0415896
ChrX	18096001	18614200	0.0415673
Chr5	116538201	116539400	0.0415523
Chr3	69880201	69882000	0.0415316
Chr2	80279201	80281000	0.0415203
ChrX	56540201	56542800	0.0415103
Chr12	17818601	17824000	0.0415086
Chr4	110900601	110901800	0.041481
Chr22	37968401	37969600	0.0414693
Chr3	104225801	104227200	0.0414682
ChrX	37687601	37695800	0.0413979
Chr6	2331801	2336400	0.0413462
Chr4	116756001	116757800	0.0413228
Chr17	54749801	54753800	0.0412826
Chr8	81159801	81162600	0.0412686
Chr1	163470801	163473400	0.0412602
Chr7	86487401	86489000	0.0412447
Chr5	59191401	59194200	0.0412434
Chr20	7220601	7221600	0.0412272
Chr13	61510801	61511800	0.0412068
Chr15	24748401	24750200	0.0411909
Chr29	29213601	29214800	0.0411603
Chr7	68560401	68561400	0.041135
Chr1	155977201	155979000	0.0410892
Chr14	49761001	49762200	0.0410801
ChrX	137139401	137140600	0.041068
Chr9	81565001	81568200	0.0410442
Chr10	90431401	90433000	0.0410203
Chr15	11208401	11209600	0.0410201
Chr15	78131601	78133200	0.0410102
Chr12	24353401	24355000	0.0409583
Chr27	48243201	48244200	0.0409544
Chr6	9000201	9006000	0.0409489
Chr1	155915801	155921800	0.0409288
Chr25	47794201	47796800	0.040926
Chr21	35388801	35391400	0.0409257
Chr27	42445001	42447600	0.0408528
Chr24	54393001	54394200	0.040779
Chr2	14983601	14985400	0.040761
Chr12	17581001	17585600	0.0407475
Chr23	23242201	23243600	0.0407147
Chr12	17506201	17507600	0.0406428
Chr17	50887001	50888800	0.0406362
Chr1	41666001	41667800	0.0406182
Chr27	27815201	27816200	0.0406045
ChrX	74724801	74726600	0.0405917
Chr19	50414801	50419200	0.0405818
ChrX	15724401	15726000	0.040566
Chr5	58960601	58962000	0.0405433
Chr10	33228601	33229800	0.040543
Chr26	48088001	48089200	0.0405372
Chr12	83390001	83391400	0.0404952
Chr28	39634601	39636000	0.0404416
Chr17	26145201	26149400	0.0404215
ChrX	8171601	8172400	0.0404144
Chr17	19049201	19056000	0.0402876
Chr21	35371001	35373200	0.0402785
ChrX	45730201	45731400	0.040227
Chr19	2518401	2526200	0.040222
ChrX	37781001	37809200	0.0401583
Chr28	24149201	24151800	0.0401473
Chr21	35350801	35359000	0.0400738
Chr3	75455601	75456800	0.0400619
Chr11	59903201	59904400	0.0400387
Chr19	13976401	13977400	0.0400378
Chr18	64692401	64693800	0.0400241
Chr12	46853001	46854200	0.0400101
Chr16	4636401	4639400	0.0399837
Chr3	86486401	86487600	0.0399742
Chr16	73636401	73637800	0.0398509
Chr9	9623401	9624400	0.0398367
Chr18	8235401	8238800	0.0398137
Chr21	71976201	71984000	0.0397594
Chr2	58548401	58549600	0.0397398
Chr25	47855001	47856200	0.0397015
Chr20	29173601	29180800	0.0396718
Chr10	76488201	76489400	0.0396535
Chr15	70870201	70873200	0.0396096
Chr14	44492801	44494400	0.0395758
Chr14	95055601	95056400	0.0395758
Chr1	150361201	150363800	0.0395629
Chr1	155768801	155770600	0.0394553
Chr1	155953201	155958600	0.0394105
Chr10	97767201	97773800	0.0393752
Chr14	87255401	87259000	0.0393727
Chr12	83718601	83720000	0.0393669
Chr3	66525001	66526800	0.0393498
ChrX	58011201	58014200	0.0392638
Chr6	86958801	86960200	0.03925
Chr14	1771401	1775800	0.0392255
Chr2	95606401	95608400	0.0391985
Chr26	49597401	49603600	0.0391969
Chr1	19369001	19370600	0.0391799
Chr13	1458801	1468800	0.0391468
Chr6	22895201	22897000	0.0391462
Chr5	87873801	87875400	0.0391454
Chr23	3532001	3533200	0.0391424
Chr11	7622801	7625400	0.0391202
Chr12	45287001	45288600	0.0390896
Chr8	36164001	36167200	0.0390752
Chr5	89617201	89618200	0.0390393
Chr29	24943601	24946200	0.0390304
Chr21	35616601	35619200	0.0389518
Chr22	12147801	12150400	0.0389454
Chr21	10981201	10984400	0.0388901
Chr3	101213401	101217400	0.0388661
Chr21	35609001	35610400	0.0388079
Chr8	44470401	44472000	0.0388012
ChrX	143650401	143653600	0.0387959
Chr7	80212801	80214200	0.0387919
Chr17	87998601	88004600	0.0387808
Chr4	86000201	86001000	0.0387755
Chr16	45181601	45184000	0.0387118
Chr20	4556201	4614600	0.0387117
Chr7	78038201	78039800	0.0386676
Chr16	9101201	9102000	0.0386214
Chr23	29819801	29822400	0.0384572
Chr12	57557801	57559600	0.0384518
Chr13	29523201	29524400	0.0384457
Chr19	23136001	23137000	0.0384217
Chr11	32491001	32491800	0.038382
Chr8	108158601	108160800	0.0383614
Chr14	30760801	30763200	0.0383364
Chr13	27053201	27057400	0.0383221
Chr9	74929201	74930400	0.0382886
Chr15	16073401	16074600	0.0382828
Chr29	52320001	52374400	0.0382651
Chr16	70071201	70072800	0.038264
Chr23	7595401	7615800	0.0382618
Chr16	84543401	84553800	0.038213
Chr2	57801	61800	0.0382081
Chr16	80425601	80428600	0.0381315
Chr17	62621201	62622200	0.0381014
Chr10	43843401	43844800	0.038097
Chr12	50012201	50013600	0.0380925
Chr12	18362001	18363200	0.0380807
Chr27	49165601	49166400	0.0380441
Chr7	83201	86000	0.0378793
Chr27	450201	451400	0.0378739
Chr21	10293401	10295400	0.0378294
Chr19	10025001	10026400	0.0378096
Chr1	17479601	17481200	0.0378041
Chr12	28926401	28927400	0.0377719
Chr1	156041801	156053000	0.0377715
Chr21	19691601	19698600	0.0377333
Chr18	5080401	5082000	0.037706
Chr6	71500401	71502000	0.0377018
ChrX	39167001	39170000	0.0376491
Chr9	13846201	13848800	0.0376357
Chr19	51976401	51977800	0.0376132
Chr12	17632601	17639600	0.0375979
Chr12	83721001	83723400	0.0375733
Chr19	57525601	57527600	0.0375632
Chr29	10288401	10290400	0.0374785
Chr16	53036801	53039600	0.0374205
Chr1	141455001	141458800	0.0374141
Chr21	52041601	52043400	0.0373661
Chr29	37632601	37638400	0.0373286
Chr7	103223201	103232000	0.0373222
Chr8	105041601	105043000	0.0373124
Chr29	1117601	1121800	0.0372086
ChrX	8425001	8426200	0.0371941
Chr1	156056201	156058400	0.0371844
Chr15	17226601	17228400	0.0371445
Chr12	26928601	26934800	0.0371404
Chr5	6344601	6345600	0.0371343
Chr4	68510801	68512000	0.0371127
Chr18	928201	930000	0.0370659
Chr23	18233201	18234800	0.0370369
Chr17	40695001	40696800	0.0370068
Chr4	51691401	51694400	0.0369773
Chr13	64379601	64381800	0.0369262
Chr15	8283401	8285600	0.036915
Chr9	13233001	13234400	0.0369148
Chr18	24492801	24493800	0.0369136
Chr26	35463401	35464600	0.0368524
Chr13	4513601	4514800	0.0367961
Chr8	92004801	92007200	0.0367845
Chr12	74106801	74110400	0.0367826
Chr13	1306201	1457000	0.0367399
Chr18	51909401	51916400	0.036719
Chr9	37597001	37598800	0.0366956
Chr22	35802001	35811800	0.0366514
Chr13	42679001	42680600	0.0366091
Chr25	42197201	42199200	0.0366084
Chr18	73825001	73826200	0.0365685
Chr8	77881801	77883400	0.0365171
Chr29	8855001	8858000	0.0364777
Chr12	77748201	77749600	0.0364548
Chr16	22598401	22599400	0.0364334
Chr29	13946001	13948000	0.0364102
Chr4	110252401	110259600	0.0364046
Chr8	33519001	33520400	0.0363854
Chr4	115944801	116065000	0.0363786
ChrX	87244601	87256400	0.036359
Chr27	38704001	38705400	0.0363578
ChrX	144697201	144711000	0.0363354
Chr13	5657001	5657800	0.0363335
Chr11	86437601	86443200	0.0363296
Chr6	86192401	86198400	0.0362791
Chr3	55332601	55340400	0.0362512
Chr20	4421401	4545000	0.0362069
Chr5	554601	557200	0.0362031
Chr26	46403801	46406800	0.0361998
Chr1	150922401	150923200	0.0361978
Chr18	17305801	17306600	0.0361834
Chr5	73889401	73893800	0.0361824
Chr4	53997601	53999000	0.0361565
Chr23	30697801	30698800	0.0361304
Chr22	58686601	58687600	0.0361186
Chr14	32944001	32945200	0.0360733
Chr25	26638401	26640400	0.0360425
Chr26	13345601	13348400	0.0360094
Chr15	17619201	17620400	0.0359384
ChrX	115752201	115753800	0.035871
Chr12	14249401	14275600	0.0358254
Chr6	11323801	11326200	0.035808
Chr7	68660001	68668600	0.0357966
Chr6	36339001	36339800	0.0357937
Chr26	2517201	2518800	0.0357787
Chr15	47132601	47134600	0.0357692
Chr12	32156001	32157000	0.0357688
Chr16	74812801	74814800	0.0357369
Chr27	48245801	48247000	0.0357257
Chr18	55942001	55943200	0.0357108
Chr1	54442001	54443600	0.0357059
Chr13	42640601	42643600	0.0356965
Chr29	31278401	31279600	0.0356835
Chr26	42606801	42607600	0.0356814
Chr6	49053001	49054800	0.0356788
Chr19	32839401	32841000	0.0356477
Chr3	7381001	7382000	0.0356343
Chr23	15442401	15451200	0.035606
Chr29	43587201	43588400	0.0355472
Chr5	6924201	6927000	0.0355147
Chr24	447001	481200	0.0355045
ChrX	7852801	7854000	0.0354927
Chr14	83218201	83222400	0.0354743
Chr4	68576801	68578800	0.035454
Chr29	52380801	52405800	0.0354466
Chr2	137577801	137579200	0.0354419
Chr22	3536201	3537400	0.0354372
Chr14	7112201	7114000	0.0354323
Chr13	14906801	14910400	0.035424
Chr6	24881601	24882800	0.0354147
Chr18	7717401	7728400	0.0354029
Chr4	103145801	103147200	0.0353866
Chr7	96529201	96536400	0.0353763
Chr12	1143201	1144400	0.0353686
Chr26	49558601	49560000	0.0353221
Chr20	50454001	50455400	0.0353019
Chr10	5109201	5111200	0.0352775
Chr16	80405801	80413600	0.0352223
Chr19	3320401	3321800	0.0352175
Chr18	67956801	67961600	0.0351857
Chr12	83101201	83102800	0.0351833
Chr18	65099401	65101800	0.0351356
Chr6	54197001	54198200	0.0350807
Chr1	149881001	149884200	0.0350465
Chr2	94579401	94581000	0.0350173
Chr15	48656401	48673200	0.0350158
Chr5	101950201	101951800	0.0349566
Chr17	88005601	88007200	0.0349385
Chr9	14382801	14397600	0.0349241
Chr29	13911801	13914000	0.0349162
Chr4	115221601	115223200	0.0348734
Chr12	83724201	83729800	0.0348612
Chr14	83395801	83397400	0.034846
ChrX	90839801	90846600	0.0347087
Chr3	21557601	21603600	0.0346971
Chr1	135776601	135777600	0.0346393
Chr17	8187201	8188000	0.0346162
ChrX	142548801	142551800	0.0345982
Chr13	1217801	1220000	0.034573
Chr4	115182201	115187000	0.0345118
Chr11	53581401	53587800	0.0345055
Chr10	27017801	27025000	0.0345049
Chr6	4948001	4949800	0.0344443
Chr1	39908201	39911200	0.0344164
Chr2	52414401	52417000	0.0343896
Chr1	155905801	155910000	0.0343513
Chr11	84622801	84623800	0.0343133
Chr29	4782401	4783800	0.0343025
Chr25	6277801	6279200	0.034297
Chr21	17690001	17691000	0.0342536
Chr2	51828401	51830200	0.0342467
Chr21	19613401	19619600	0.0342456
ChrX	137125001	137126200	0.0341891
Chr18	62532001	62535400	0.0341707
Chr25	39751201	39752600	0.0341424
Chr24	27974001	27975200	0.0341346
Chr12	17482401	17483600	0.0341221
Chr8	5586801	5588000	0.0340787
Chr4	2078201	2084800	0.0340729
Chr3	38753601	38755400	0.0340686
ChrX	107477601	107478600	0.0340545
ChrX	131668401	131695400	0.0340463
Chr9	21711001	21715000	0.0339782
Chr21	21241401	21244800	0.0339682
ChrX	34849201	34850600	0.0339635
Chr6	14237001	14239000	0.0339411
Chr10	52633001	52637600	0.0339345
Chr4	31468201	31470800	0.0339221
Chr21	19863001	19864800	0.033921
ChrX	43457001	43458800	0.0339123
Chr4	45918601	45921400	0.0338954
Chr28	1497201	1498400	0.0338945
Chr12	88120001	88124800	0.0338851
Chr4	76651001	76652000	0.0338577
Chr1	94270001	94271200	0.0337965
Chr21	16464001	16482200	0.0337573
Chr26	2164601	2166200	0.0336848
Chr4	123067201	123347600	0.0336846
Chr13	42650401	42653400	0.0336392
Chr8	9261001	9262200	0.0335494
Chr29	47992601	47995200	0.0335409
Chr16	12392001	12394000	0.0334293
ChrX	117070801	117073400	0.0334237
Chr21	11550601	11555600	0.0334083
Chr26	5699201	5700000	0.0334051
Chr13	28830601	28835000	0.0333826
Chr2	80290201	80291400	0.0333793
Chr4	115386601	115388200	0.0333776
Chr25	5530801	5533600	0.0333709
Chr10	79346201	79347800	0.0333419
Chr11	90461201	90462800	0.0333125
Chr1	156149601	156151600	0.033309
Chr23	13205401	13207000	0.0332721
Chr7	104187201	104188200	0.0331959
Chr2	25889401	25891400	0.0331869
Chr26	41431001	41432600	0.0331864
Chr26	45989401	45991600	0.0331678
Chr28	45506601	45507400	0.0331365
Chr24	28689801	28690800	0.0331317
Chr27	47214801	47215600	0.0331208
Chr12	18364201	18365400	0.0331117
Chr1	143260201	143264200	0.0329972
Chr11	69010201	69011200	0.0329486
Chr9	89349801	89353000	0.0329352
Chr12	17674201	17816600	0.0329348
Chr11	47631601	47633000	0.0328932
Chr13	42625801	42627800	0.032881
Chr14	42994801	42996000	0.0328773
Chr15	49537801	49542800	0.0328768
Chr6	56259001	56263400	0.0328603
Chr11	35945801	35956000	0.032847
Chr25	102601	103400	0.0327968
Chr18	52003401	52063000	0.0327909
Chr6	80015601	80016600	0.0327603
Chr7	100121801	100123400	0.0327404
Chr23	5956201	5957400	0.0327338
Chr19	14155801	14161400	0.0327175
Chr19	2511801	2513400	0.0327151
Chr12	32345401	32347800	0.0326559
Chr21	16797001	16798000	0.0326218
Chr6	78414401	78415600	0.0325971
Chr9	74714201	74717400	0.03257
ChrX	118757801	118762000	0.0325511
Chr15	47963401	47968000	0.0325211
Chr3	21469801	21470600	0.0324934
ChrX	107511401	107513800	0.0324557
Chr23	27038601	27157200	0.0324386
Chr2	56388401	56391000	0.0324086
Chr8	96208401	96209400	0.0323936
Chr1	156060001	156064600	0.0323575
Chr18	70534001	70584600	0.032343
Chr3	42719001	42722600	0.0323232
Chr6	8526001	8527400	0.0322991
Chr17	46880401	46882000	0.0322981
Chr2	57780601	57781600	0.0322758
Chr22	58296401	58298200	0.032263
Chr19	5301801	5311000	0.0322326
Chr2	68120201	68122800	0.0322121
Chr4	8289801	8293400	0.032198
Chr17	15418401	15419800	0.0321677
ChrX	21929201	21931800	0.0321288
Chr8	108520601	108523600	0.0321226
Chr4	121637201	121638000	0.0321104
Chr3	122204801	122213200	0.032072
Chr2	13172201	13173600	0.0320508
Chr12	17281401	17285400	0.032029
Chr6	20015801	20017200	0.0320212
Chr20	49332401	49336800	0.0320204
Chr23	3525201	3530000	0.0319851
Chr1	67222401	67224000	0.0319489
Chr12	29704401	29705400	0.0318653
Chr16	70369001	70370200	0.0318418
Chr15	18428001	18431800	0.0318034
Chr4	42831201	42832600	0.0317899
Chr3	44541801	44543000	0.0317771
Chr9	23898001	23899600	0.0317413
Chr4	45502201	45503400	0.0317349
Chr25	6374801	6375800	0.0316771
ChrX	138835601	138841200	0.0315882
ChrX	136596601	136599200	0.0315377
Chr21	68126201	68128600	0.0315164
Chr10	23432201	23435800	0.0314869
Chr5	101561001	101565000	0.0314534
Chr6	4896601	4898400	0.0314484
Chr13	88733001	88736000	0.03143
Chr17	43135201	43137200	0.0314031
Chr16	73648001	73650800	0.0313975
Chr16	15292601	15294600	0.0313951
Chr14	13689801	13692600	0.0313852
Chr14	85003801	85004800	0.0313729
Chr4	30292201	30293600	0.0313725
Chr17	33649001	33650200	0.0313433
Chr17	37480201	37481400	0.0313103
Chr12	17917001	17919400	0.0313019
Chr2	71616001	71617200	0.0312908
Chr28	17201	85800	0.0312606
Chr9	83749001	83752000	0.0312387
Chr24	20148201	20150000	0.0312202
Chr20	70562601	70564000	0.0312195
Chr1	155744801	155745600	0.0312104
Chr1	108064801	108068400	0.0311907
Chr16	274201	275200	0.0311796
Chr4	116073001	116273800	0.0311725
Chr18	6760001	6763600	0.0311601
Chr6	11020601	11027800	0.0311542
Chr6	88093401	88094800	0.031149
Chr2	49028601	49029600	0.0311412
Chr7	69065801	69068600	0.0311145
Chr9	66274201	66276000	0.0311075
Chr25	28112201	28113200	0.0310748
Chr7	77665601	77667000	0.0310705
Chr1	39029001	39040800	0.0310121
Chr15	82203201	82204200	0.0310108
Chr12	17548201	17573400	0.0310105
Chr10	82126201	82127800	0.0310022
Chr11	23612201	23615800	0.0309986
Chr6	76493401	76497600	0.0309751
Chr5	4073001	4076000	0.030961
Chr27	11247601	11446000	0.0309264
Chr15	44436401	44439000	0.0309141
ChrX	95313401	95315000	0.030881
Chr14	90792801	90795600	0.030846
Chr11	82593001	82596000	0.0308405
ChrX	77302401	77303600	0.0308315
Chr10	2732001	2733400	0.0308108
Chr10	89999601	90001200	0.030801
Chr8	82299401	82300400	0.0307895
Chr15	45876601	45879000	0.0307783
Chr1	82574801	82577000	0.0307555
Chr20	7861801	7863000	0.0307543
Chr11	59954401	59955600	0.0307079
Chr27	32945201	32947600	0.0306986
Chr22	30520401	30521400	0.0306811
ChrX	138209001	138210400	0.0306782
Chr26	24732001	24735000	0.0306003
Chr7	82405601	82406400	0.030573
Chr12	50075601	50081600	0.0305709
Chr29	55275601	55276800	0.0305036
Chr11	90412601	90413600	0.0304903
Chr10	98746401	98752800	0.0304888
ChrX	9583601	9584800	0.0304598
ChrX	99200201	99201400	0.0304521
Chr9	37018001	37019000	0.0304298
Chr23	27208801	27217400	0.0304032
Chr10	16193201	16194800	0.0304022
Chr19	1798801	1800400	0.0303553
Chr8	18790201	18791200	0.0303453
Chr9	77065201	77066400	0.0303226
Chr7	76201	77800	0.0303167
Chr28	29264201	29265600	0.0303139
Chr9	34540601	34547000	0.030262
Chr14	33548401	33549600	0.0302552
Chr1	45179601	45181000	0.0302484
Chr1	155881401	155883200	0.0302415
Chr1	35683001	35685800	0.0301953
Chr2	6353601	6355200	0.0301925
ChrX	80740601	80746600	0.030186
Chr26	23050001	23051800	0.0301807
Chr25	310001	313600	0.0301764
Chr25	37215401	37217800	0.0301636
Chr14	85019401	85026800	0.0301625
Chr10	100835601	100841200	0.0301469
Chr14	77143201	77144400	0.0301292
ChrX	53720601	53730400	0.0301258
Chr17	57558401	57561800	0.030117
ChrX	37684801	37687000	0.0301164
ChrX	83287601	83331400	0.0300175
Chr23	57202201	57203600	0.0299759
Chr14	87130801	87132000	0.0299723
Chr2	83881801	83883800	0.0299571
Chr10	10238801	10248000	0.0299264
Chr28	10325401	10327400	0.0299146
Chr17	86337401	86338800	0.0298322
Chr17	10366201	10368000	0.029824
Chr4	85979001	85980400	0.0298025
Chr15	67161801	67163400	0.0297504
Chr24	55388001	55389200	0.0297501
Chr9	59658601	59660000	0.0297081
Chr13	5291801	5294800	0.0296929
Chr2	11830001	11831400	0.0296713
ChrX	87197401	87204800	0.0296136
Chr25	13999801	14002600	0.0296046
Chr1	111136801	111138600	0.0295956
ChrX	51108401	51109400	0.0295859
Chr14	88326601	88334800	0.0295475
Chr22	60461601	60462400	0.0295379
Chr20	54729801	54731600	0.0295267
Chr6	118001801	118005000	0.0295099
Chr24	27041801	27045200	0.0294986
Chr6	57508401	57513200	0.0294597
Chr1	121810801	121812000	0.0294228
Chr20	496201	498200	0.0293688
Chr7	65175001	65177400	0.0293606
Chr24	14359001	14361600	0.0293503
Chr8	3348801	3350400	0.0293281
Chr15	77258401	77262200	0.0293216
Chr9	81978401	81979400	0.0292432
Chr17	57516601	57524800	0.0292406
Chr1	156017801	156022200	0.0292341
Chr8	20060001	20069200	0.0290963
Chr12	68948201	68950000	0.029072
Chr5	59008801	59016400	0.0290706
Chr17	30818001	30846000	0.0290694
Chr17	41156801	41185400	0.0290399
Chr13	3909001	3912000	0.0290389
Chr20	6407201	6409000	0.0289962
Chr15	42274801	42277400	0.0289339
Chr3	10196201	10197200	0.0289004
Chr7	96804401	96806200	0.0288792
Chr4	41952801	41953800	0.0288782
Chr2	60416801	60420000	0.0288764
Chr3	21810401	21813400	0.0287879
Chr6	98640001	98642000	0.0287522
Chr9	42754801	42756800	0.0286876
ChrX	131040001	131043000	0.0286717
Chr17	8720801	8721600	0.0286515
Chr18	30917201	30956000	0.0286268
Chr20	24328001	24329400	0.0286125
Chr11	393401	395600	0.028609
Chr23	12994401	12995600	0.0285429
Chr23	28823601	28865000	0.028481
Chr7	54458001	54459000	0.0284465
Chr1	90703001	90704000	0.0284023
Chr18	56962001	56963000	0.0283639
Chr15	5321601	5323200	0.0283613
Chr5	81497201	81498400	0.0283249
Chr14	14466401	14467400	0.0283095
Chr17	36872601	36875200	0.0282824
Chr6	1100601	1103400	0.0282766
Chr26	49279601	49280800	0.0282569
Chr11	99314801	99315800	0.0282477
Chr29	29886601	29887800	0.0282083
Chr20	31019001	31029600	0.0282016
Chr12	14238201	14243800	0.0281953
Chr13	14300001	14301600	0.0281456
Chr26	41749201	41751600	0.0281365
Chr26	28617401	28619400	0.0281087
Chr1	136524401	136527600	0.028102
Chr17	53203001	53204200	0.0280879
Chr25	5263801	5267600	0.0280415
Chr6	76900201	76901600	0.0280129
Chr9	89185601	89189000	0.0280072
Chr17	16827001	16829200	0.0279029
Chr19	58390601	58391800	0.0278741
Chr10	32982201	32983400	0.0278478
ChrX	36671401	36672400	0.0277835
Chr23	6256401	6258000	0.0277393
Chr14	13712601	13713800	0.027726
Chr3	120721801	120725200	0.0277149
Chr17	30812801	30817400	0.0277121
Chr9	29090601	29094800	0.0276882
Chr24	28271601	28273600	0.0276548
Chr6	26256401	26257400	0.0276351
Chr21	208001	216200	0.0276038
Chr25	5232401	5235400	0.0275979
Chr12	29543201	29544200	0.0275611
Chr24	5788201	5789000	0.0275534
Chr3	70423801	70425000	0.0274565
Chr9	29207401	29209600	0.0274465
Chr2	62773001	62774000	0.0274379
Chr6	3650401	3655400	0.0274231
Chr3	40180601	40189800	0.0274196
Chr20	21468001	21474600	0.0274159
Chr20	18434001	18439800	0.0273629
Chr15	78799801	78801600	0.0273603
ChrX	57962201	57963600	0.0273115
Chr12	64382401	64383200	0.0272931
Chr27	6707401	6712000	0.0272816
Chr4	123348401	123433000	0.0272394
Chr20	213601	346600	0.0272251
Chr12	62091001	62093600	0.0272067
Chr2	8298201	8301800	0.0271834
Chr14	32818801	32819800	0.0271804
Chr25	14906801	14908400	0.0271556
Chr13	89618001	89618800	0.0271133
Chr6	67969001	67972600	0.0270657
Chr11	48937601	48941800	0.0270589
Chr15	48776201	48777600	0.0270354
Chr6	85999001	86002200	0.0270169
Chr25	103401	104800	0.0270076
Chr1	2571401	2572200	0.0269836
Chr4	116423401	116428400	0.026975
Chr15	67389401	67391000	0.0269329
ChrX	87841801	87843800	0.0269188
Chr16	70573601	70575000	0.0268764
Chr8	41388601	41392600	0.026871
Chr5	73877201	73885000	0.0268394
Chr11	36072001	36073000	0.026835
Chr19	2693201	2696200	0.0267955
Chr1	30800801	30815000	0.0267721
Chr1	156012601	156017000	0.0267592
Chr6	25963801	25967000	0.0267308
Chr24	2907601	2909000	0.0267138
Chr29	28888601	28892000	0.0266765
Chr12	17903401	17905600	0.0266731
Chr12	17816601	17818800	0.0266595
Chr6	9014401	9016600	0.0266378
Chr13	687201	796600	0.0266276
Chr20	74504001	74505600	0.0265647
Chr21	7718601	7720200	0.0265622
Chr14	25601	30000	0.0265425
Chr6	77025401	77043800	0.0265355
Chr24	17148201	17153800	0.0265089
Chr1	119073201	119074600	0.0265046
Chr14	13384201	13387000	0.0264504
Chr27	19857801	19858800	0.0264429
Chr22	46896801	46900200	0.0264311
Chr8	90213601	90214400	0.0264132
Chr2	113514401	113517800	0.0263824
Chr6	57142401	57148200	0.0263387
Chr4	8071801	8078600	0.0263109
Chr4	122520001	122521600	0.0263072
Chr10	90002401	90004200	0.0263003
ChrX	135113001	135115000	0.0262213
Chr1	78820601	78822000	0.0262063
ChrX	59414801	59419400	0.0261772
Chr12	44452601	44456200	0.0261483
Chr12	18082801	18083800	0.0261326
ChrX	59248801	59254400	0.0260878
Chr1	155836601	155838600	0.0260491
Chr12	32246001	32247800	0.0260325
Chr9	17485201	17486200	0.025939
Chr13	36182001	36183200	0.0258842
Chr10	30629801	30630800	0.0258576
Chr1	155821401	155823000	0.0256752
Chr5	15033001	15034000	0.0256665
Chr5	41374001	41375800	0.0256593
Chr7	76626601	76627800	0.0256245
Chr28	10431001	10432600	0.0256125
Chr13	1059601	1183600	0.0256098
Chr3	41060601	41062600	0.0255918
Chr8	99772401	99774200	0.0255669
Chr15	19485601	19486600	0.0255327
Chr20	31012401	31014800	0.0254582
Chr29	25109401	25110600	0.0254309
Chr16	1173201	1174000	0.02541
Chr25	32810001	32811800	0.0253608
Chr20	69842201	69843600	0.0253512
Chr5	545601	553600	0.0253275
Chr4	115166001	115168200	0.0252932
Chr15	45879601	45884400	0.0252674
Chr8	51897001	51898600	0.0251749
Chr13	42615401	42617000	0.0251458
Chr9	39884801	39886400	0.0251388
Chr13	17256401	17259000	0.025114
Chr14	5863801	5865200	0.0251097
Chr3	59910601	59912200	0.0250741
Chr6	61016001	61018200	0.0250456
Chr17	20263001	20264800	0.0250316
Chr14	66678401	66679600	0.0249809
Chr26	49751401	49753400	0.0249328
Chr14	87586601	87587800	0.024932
Chr28	401	13200	0.02493
Chr23	16170801	16179400	0.0249186
Chr15	9604001	9605000	0.0248564
Chr10	10335801	10338600	0.0247863
Chr9	85629601	85630800	0.0247702
Chr4	28042201	28043200	0.0247636
Chr28	51051801	51086600	0.0247519
Chr25	42424001	42425600	0.0247055
Chr6	36372401	36373600	0.0246991
Chr23	34814601	34816200	0.0246961
Chr26	48062401	48064800	0.0246657
Chr21	35626201	35634600	0.024657
Chr2	59974401	59976000	0.0246329
Chr9	20606001	20608600	0.0245978
Chr25	29607401	29609400	0.024581
Chr13	796601	883400	0.0245346
Chr29	23681601	23683000	0.0245334
Chr20	50201601	50203000	0.0245304
Chr13	1238601	1240800	0.0245261
Chr29	33242801	33244400	0.0245253
Chr21	35392201	35394600	0.0244997
Chr22	42789601	42790800	0.0244862
ChrX	137101801	137103000	0.0244637
Chr15	49639801	49652200	0.0244595
Chr6	10637601	10638600	0.0244015
Chr6	10699801	10702000	0.0243845
Chr2	26892401	26894400	0.0243815
Chr9	77716801	77719200	0.0243014
Chr16	67916801	67920400	0.0242977
Chr26	41433001	41434600	0.0242929
Chr5	98401401	98440200	0.0242833
Chr16	71411201	71412400	0.0242149
Chr14	61082601	61086800	0.0241651
Chr29	51835001	51841000	0.0241492
Chr12	87325401	87326400	0.0241395
Chr29	46241001	46265000	0.0241243
Chr23	59384801	59385800	0.0240738
Chr16	73656001	73677400	0.024063
Chr29	52302801	52308600	0.0240222
Chr6	3677201	3678400	0.0240198
Chr27	42889001	42890200	0.0240133
Chr6	60328401	60329600	0.0239895
ChrX	133671801	133674000	0.0239102
Chr26	47954601	47956200	0.0238684
Chr7	69085401	69086400	0.0238553
Chr1	41353601	41355000	0.0238003
Chr17	15317201	15340000	0.0237997
Chr18	55947001	55961600	0.023681
Chr4	103886801	103888000	0.0236684
Chr10	89581001	89586600	0.0236613
ChrX	142604801	142609600	0.0236377
Chr16	80429401	80464000	0.0236322
Chr16	1168201	1169400	0.0236279
Chr24	27906801	27908000	0.0235599
Chr28	29781601	29785600	0.0235479
Chr7	25562801	25569600	0.0235423
Chr17	32931601	32932800	0.0235369
Chr20	2728401	3040200	0.0235319
Chr17	57391401	57392200	0.0235116
Chr13	1853201	1904200	0.023484
Chr1	14120401	14122200	0.0234792
Chr5	99143001	99145000	0.0234477
Chr22	18579801	18582000	0.023366
Chr27	504401	506600	0.0233611
Chr1	156022801	156026200	0.0233328
Chr17	43268201	43270400	0.0233204
Chr28	10636601	10638600	0.0233106
Chr27	11161401	11162600	0.0232303
Chr16	80347001	80374200	0.0232242
Chr1	77152401	77153400	0.0232056
Chr5	93016601	93017600	0.0231994
Chr16	84181001	84182000	0.0231917
Chr18	57048601	57061000	0.023191
Chr21	31361201	31362200	0.0231847
Chr3	10232801	10235600	0.0231706
Chr26	35259801	35267000	0.0231535
Chr12	17479801	17481400	0.0231524
Chr4	118417601	118419800	0.0231503
Chr27	23606401	23608000	0.0231386
Chr23	54620801	54621800	0.0231238
Chr17	53862401	53864400	0.023119
ChrX	81705201	81707000	0.0230919
Chr6	46142201	46146600	0.0230778
Chr13	42670001	42673600	0.0230703
Chr25	23693601	23695200	0.0230363
Chr11	61502801	61504200	0.023025
Chr17	53524801	53528800	0.0230016
Chr28	52920401	52925200	0.0229875
Chr1	22633601	22638000	0.0229018
ChrX	118804601	118806800	0.0228978
Chr6	43551201	43552200	0.0228723
Chr26	75401	77400	0.022848
Chr9	69958801	69976800	0.0228342
Chr26	45610001	45612000	0.0228278
ChrX	122231001	122239000	0.0228116
Chr6	31966001	31967600	0.0227934
Chr7	1302401	1303400	0.0227659
Chr2	118621201	118622800	0.0227444
Chr10	37373001	37381200	0.0226985
Chr29	36773801	36776400	0.0226658
Chr3	57439201	57441800	0.0226582
Chr8	18488601	18493400	0.0226344
ChrX	142594401	142596000	0.0226033
Chr14	30738601	30741600	0.02259
Chr21	59694601	59699800	0.0225718
Chr6	53235201	53236400	0.0225579
Chr20	33522601	33527400	0.0224513
Chr6	73837601	73838800	0.0224243
Chr20	22696201	22697800	0.0224102
Chr4	91831001	91832600	0.0223467
Chr12	79469401	79472200	0.0223305
Chr4	43775801	43779000	0.0223198
Chr3	91652601	91654000	0.0223068
Chr20	28149201	28152600	0.0222801
Chr26	41636601	41643200	0.0222447
Chr1	10082201	10083400	0.0222191
ChrX	7864801	7865800	0.0222027
Chr5	9761401	9762400	0.02219
Chr25	8535401	8539000	0.0221841
Chr22	35646601	35649200	0.0221786
Chr6	8323401	8325200	0.0221434
Chr19	15077801	15079400	0.02213
Chr28	3957601	3960600	0.0221034
Chr27	51258201	51262800	0.0221019
Chr9	84677001	84680200	0.0221009
Chr7	46678801	46679600	0.0220955
Chr18	55001	55800	0.0220506
Chr5	86397201	86399000	0.0220501
Chr4	42478401	42479600	0.0220429
Chr20	27198401	27200000	0.0220219
Chr16	32055401	32056600	0.022013
Chr1	155992601	155993600	0.0220025
Chr4	3541601	3542600	0.0219345
Chr2	5848601	5850200	0.0218794
Chr23	13158401	13159800	0.0218743
Chr10	37310801	37315800	0.0218607
Chr12	70556801	70559000	0.0218547
Chr12	21371201	21372200	0.0218057
Chr1	155982001	155985000	0.0218005
Chr9	23915001	23916800	0.0217949
Chr3	41048801	41053400	0.0217425
Chr5	73981601	73985400	0.0217417
Chr15	26983401	26984600	0.0217326
Chr16	80321001	80345400	0.0216642
Chr13	911201	925200	0.0216642
Chr13	4047401	4048800	0.0216491
Chr1	136577001	136579800	0.0216372
Chr14	78946201	78947800	0.0215984
Chr27	38707601	38709000	0.0215978
Chr24	16922201	16925000	0.0215953
Chr4	122679801	122681200	0.0215838
Chr17	10930401	10935000	0.0215187
Chr15	333201	334600	0.0215166
Chr18	64771201	64773400	0.0215052
Chr24	5599601	5604200	0.021496
Chr16	87803001	87806800	0.021482
Chr29	52294801	52300600	0.021457
ChrX	116894601	116898600	0.0214516
Chr20	747801	821000	0.0214284
Chr1	48366001	48368200	0.0214114
Chr21	5805601	5808800	0.0213868
Chr16	32904001	32905600	0.021369
Chr6	92982601	92984400	0.0213397
Chr12	31848801	31849800	0.021339
Chr7	63248001	63249400	0.0213161
Chr13	4833401	4834600	0.0212998
Chr1	92253001	92255800	0.0212788
ChrX	105900001	105901600	0.0212765
Chr15	62905001	62907000	0.0212387
Chr12	42956801	42959600	0.0211911
Chr12	990201	994200	0.0211553
Chr11	17894601	17895800	0.0211253
Chr3	114598201	114604400	0.0211206
Chr12	83388001	83389600	0.0211179
Chr28	3711401	3712600	0.0211004
Chr13	36123601	36136000	0.0210974
ChrX	95533601	95535400	0.0210796
Chr6	86302001	86303200	0.0210662
Chr26	1992601	1994800	0.0210197
Chr3	92620401	92621200	0.0209914
Chr19	50421601	50428800	0.0209504
Chr2	74303401	74305600	0.0209425
Chr15	73857801	73861400	0.0209231
Chr1	155799001	155801200	0.0208824
Chr1	43382001	43383400	0.0208432
Chr25	773601	774800	0.0208143
Chr14	88347801	88349800	0.0208128
Chr19	49144001	49145400	0.0207757
Chr5	43079801	43081000	0.0207664
Chr2	57608401	57617800	0.0207568
Chr12	9033801	9034800	0.0207555
Chr3	27326001	27328200	0.0207362
Chr25	29884001	29885400	0.0207216
Chr13	8868201	8869400	0.0207159
Chr8	25830201	25831600	0.020701
Chr17	15420001	15867000	0.0206974
Chr6	23717801	23720600	0.020643
Chr15	16076801	16079200	0.0206299
Chr20	54688401	54690000	0.0206109
Chr5	53366601	53368600	0.0205958
[truncated: 733 more rows]

## Sheet: Table S8
Table S8. List of genes annotated by top2% differential CNVRs of cashmere goats compared to meat goats
Chrom	Pos	End	Gene
Chr10	62782601	62784400	Mdga2
Chr13	69690001	69691655	ASIP
Chr13	69861700	69876619	AHCY
Chr13	69707069	69722003	AHCY
Chr13	69805304	69846742	ASIP
Chr13	69959962	69978200	ITCH
Chr19	17527201	17528400	MYO1D
Chr2	1794601	1798200	NIPA1
Chr25	8647801	8652400	OR1F1
Chr25	34030801	34036200	TPST1
Chr26	35085601	35088600	CYP2C21
Chr29	20515633	20519752	pro
Chr29	20523130	20527249	pro
Chr3	30844001	30844800	PTPN22
Chr5	35700801	35703000	NELL2
Chr5	73753046	73758533	APOL3
Chr5	73770889	73826332	APOL3
Chr8	38003801	38005200	B4GALT1

## Sheet: Table S9
Table S9. The overview of the differentiated CNVR between cashmere goats compared to dairy goats
Chr	Start	End	Vst
Chr20	61484601	61489200	0.619842
Chr11	57762801	57766400	0.580724
Chr6	707801	712200	0.542057
Chr15	48068801	48070600	0.523444
Chr7	23779801	23781600	0.505541
Chr11	1989001	1992800	0.464428
Chr1	155995601	156002000	0.460644
Chr1	155972201	155975000	0.459289
Chr1	156094401	156109200	0.45691
Chr1	156157001	156171400	0.456047
Chr1	156191001	156223000	0.45504
Chr1	156129801	156137200	0.452349
Chr1	156119801	156128000	0.448107
Chr1	155839601	155842000	0.446655
Chr1	155939401	155944400	0.443575
Chr1	155826401	155835200	0.441765
Chr1	155935001	155936800	0.440935
Chr1	155902201	155905000	0.440868
Chr1	156012601	156017000	0.438274
Chr1	155856001	155861400	0.437884
Chr5	40164001	40167000	0.437808
Chr1	156041801	156053000	0.435567
Chr1	155905801	155910000	0.434667
Chr1	156060001	156064600	0.431786
Chr1	156027401	156039400	0.429875
Chr1	155756001	155761800	0.426014
Chr1	156180401	156187800	0.425269
Chr11	52911801	52914000	0.425213
Chr1	155953201	155958600	0.422224
Chr1	155986001	155991600	0.420141
Chr1	156112601	156117000	0.413827
Chr1	156173201	156178000	0.413048
Chr1	155982001	155985000	0.413025
Chr1	155763401	155767800	0.4125
Chr1	156068601	156075600	0.411842
Chr1	155752201	155753600	0.409999
Chr1	155799001	155801200	0.409626
Chr1	156077001	156078800	0.408092
Chr1	155888801	155894400	0.407337
Chr1	156080401	156089800	0.40705
Chr1	155915801	155921800	0.405914
Chr1	155961201	155964800	0.405208
Chr1	156153601	156156000	0.404
Chr1	155912401	155914600	0.401889
Chr5	40161401	40163400	0.400656
Chr1	155807201	155813800	0.400151
Chr1	155969601	155971000	0.399824
Chr1	155774401	155783200	0.399782
ChrX	103932001	103934000	0.399248
Chr1	155748801	155750600	0.398983
Chr1	156017801	156022200	0.394377
Chr1	156005601	156009000	0.393869
Chr1	155788201	155797400	0.387673
Chr1	155869601	155874200	0.386652
Chr1	155977201	155979000	0.381077
Chr1	156138801	156142600	0.379898
Chr1	155992601	155993600	0.379322
Chr1	156056201	156058400	0.377882
Chr1	156022801	156026200	0.377312
Chr1	155821401	155823000	0.374506
Chr1	155924201	155928800	0.372585
Chr1	156065401	156068000	0.371665
Chr8	24423601	24427400	0.366091
Chr1	155836601	155838600	0.365944
Chr16	2228801	2235200	0.362389
Chr25	5383601	5386600	0.359873
Chr1	155975601	155976800	0.355035
Chr7	100127401	100130400	0.35317
Chr1	155883801	155886400	0.348235
Chr1	155848601	155850800	0.345236
Chr1	155744801	155745600	0.341239
Chr1	156003401	156004800	0.334711
Chr4	401	1026600	0.3339
Chr17	36462801	36463800	0.331057
Chr12	89226201	89380800	0.330878
Chr14	86107401	86117000	0.327948
Chr1	156149601	156151600	0.326438
Chr1	155877601	155879400	0.324587
Chr14	7489201	7491600	0.323059
Chr16	5003201	5006000	0.322357
Chr1	155881401	155883200	0.321033
Chr1	155951601	155952800	0.320975
Chr3	68253801	68255400	0.310931
Chr15	47439401	47440600	0.308801
Chr1	156146601	156147600	0.304218
Chr10	30629801	30630800	0.302228
Chr1	155930401	155931400	0.298557
Chr1	155768801	155770600	0.297467
Chr1	156144801	156146000	0.29668
Chr1	128524001	128526600	0.296331
Chr20	14748601	14750000	0.294756
Chr1	155805201	155806400	0.293509
Chr7	74654201	74657800	0.291764
Chr1	2568801	2571400	0.29162
Chr22	50691801	50695800	0.291213
Chr5	64297201	64298400	0.287712
Chr12	44891401	44906800	0.287279
Chr1	155868001	155869200	0.282609
Chr1	155844401	155846000	0.277787
Chr1	155898201	155899200	0.275832
Chr1	128550201	128551800	0.271335
Chr10	28819401	28824400	0.269312
Chr1	156117801	156118600	0.267786
Chr14	6954801	6961000	0.267704
Chr23	658201	659000	0.265598
Chr15	47633201	47643000	0.263157
Chr25	30521401	30522400	0.262259
Chr1	155959801	155960800	0.261902
Chr15	47623001	47632000	0.261082
Chr1	77152401	77153400	0.258346
Chr5	41025201	41027400	0.258102
Chr16	67792601	67798600	0.255511
Chr7	100121801	100123400	0.252396
Chr23	7062801	7067200	0.2503
Chr9	17485201	17486200	0.244741
Chr4	35254001	35255600	0.244489
Chr8	10538401	10545400	0.244448
Chr16	66223801	66225000	0.243282
Chr5	79114801	79116400	0.240623
Chr15	47603601	47610800	0.23916
Chr15	42274801	42277400	0.234891
Chr18	62532001	62535400	0.234389
Chr1	155900601	155901600	0.233909
Chr15	47563001	47567200	0.232767
Chr12	89222001	89225800	0.232702
Chr13	69690001	69978200	0.230534
Chr12	17816601	17818800	0.229181
Chr5	73745201	73842000	0.227392
Chr7	67780601	67783200	0.226522
Chr3	6027001	6028200	0.225023
Chr25	37215401	37217800	0.22371
Chr15	47569401	47575400	0.222688
Chr17	44288401	44290600	0.221817
Chr13	51341401	51343000	0.218483
Chr8	47631601	47636000	0.216896
Chr13	4668001	4669200	0.216323
Chr1	10082201	10083400	0.212635
Chr17	57558401	57561800	0.212247
Chr6	39433801	39437200	0.210909
Chr1	67265201	67266400	0.205816
Chr12	89382601	89420200	0.205495
Chr18	54341801	54349400	0.204824
Chr7	103635001	103646400	0.203717
Chr21	67583001	67585600	0.202451
Chr28	10642001	10650200	0.201356
Chr1	22633601	22638000	0.200083
Chr3	17729001	17738600	0.198699
Chr21	2579001	2580200	0.198239
Chr8	101628201	101636200	0.197612
Chr8	63422801	63424600	0.19755
Chr3	17431601	17453600	0.196505
Chr15	47163601	47168200	0.196027
Chr10	41149201	41150200	0.195964
Chr19	33272801	33274800	0.19489
Chr10	64069801	64072200	0.189638
Chr19	289201	290400	0.189479
Chr14	79521801	79527200	0.184066
Chr12	17962601	17963800	0.182866
Chr7	103631201	103633800	0.182653
Chr12	89000201	89030600	0.18216
Chr15	4234201	4237200	0.177838
Chr11	7434801	7443600	0.177774
Chr10	9286401	9289000	0.175922
Chr28	401	13200	0.175919
Chr14	32818801	32819800	0.17345
Chr29	48149601	48150400	0.17319
Chr29	32180001	32181800	0.173046
Chr26	35144601	35228000	0.172971
Chr1	46665801	46667000	0.171975
Chr6	4005001	4012000	0.171673
Chr3	122242601	122269800	0.166296
Chr15	47372401	47383400	0.165057
ChrX	83573001	83577400	0.163373
Chr19	41733001	41734600	0.163338
Chr26	36937801	36939000	0.16179
Chr1	140904601	140906600	0.160662
Chr29	50665201	50668200	0.160191
Chr17	17180401	17184600	0.158662
Chr1	208201	209000	0.158449
Chr10	90002401	90004200	0.157956
Chr11	100386201	100392400	0.157448
Chr11	70828001	70832600	0.156247
Chr4	122493801	122496600	0.155682
Chr18	9417601	9420000	0.1542
Chr11	18023401	18024400	0.154063
Chr1	90166801	90167800	0.153686
Chr19	2103801	2107000	0.15353
Chr29	40485801	40488000	0.152523
Chr5	73897801	73905800	0.151995
Chr16	73097401	73103600	0.150494
ChrX	121879801	121902800	0.14921
Chr7	65175001	65177400	0.147893
Chr5	35700801	35703000	0.14693
Chr10	89999601	90001200	0.146739
Chr17	56620601	56627000	0.145584
Chr7	81927001	81928800	0.14132
Chr21	18801	29600	0.141208
ChrX	84208601	84216400	0.14117
Chr7	99962201	99964000	0.140526
Chr13	4513601	4514800	0.140414
Chr5	35395401	35397400	0.139962
ChrX	70186601	70188400	0.139961
Chr10	90005601	90009400	0.139604
Chr6	54197001	54198200	0.139604
Chr29	9034801	9103600	0.139341
Chr12	55757601	55758600	0.137622
Chr11	88746601	88748800	0.13577
Chr26	41436801	41446000	0.135409
ChrX	117070801	117073400	0.134633
Chr25	5074201	5076200	0.132473
Chr25	5076601	5081200	0.132417
Chr1	128460801	128462200	0.131091
Chr23	19881601	19883400	0.130856
Chr18	74662801	74673000	0.130756
Chr2	9625001	9630200	0.130099
Chr22	8939001	8943400	0.12952
ChrX	117442001	117443400	0.12901
Chr4	17581401	17583400	0.128596
Chr15	57320601	57324000	0.12851
Chr15	63379401	63381400	0.127767
Chr4	8570601	8574400	0.127344
Chr3	120573401	120574400	0.127341
Chr28	39032601	39036000	0.12558
Chr7	53597201	53599000	0.125262
Chr6	8978801	8981000	0.124946
Chr16	73773001	73789200	0.124685
Chr12	44645801	44647600	0.124448
Chr6	91307201	91310800	0.124166
Chr24	10873401	10875000	0.12326
Chr10	98787601	98788800	0.12317
Chr6	57169601	57174800	0.121693
Chr7	100443601	100444800	0.121374
Chr27	45299001	45300400	0.120934
Chr18	68117801	68120000	0.120932
Chr1	30199601	30201600	0.12081
Chr17	8072401	8078200	0.119661
Chr27	38707601	38709000	0.119602
Chr18	71656401	71657600	0.119257
Chr23	7211201	7214000	0.118941
Chr2	37744201	37745400	0.118933
Chr12	18093601	18096200	0.118689
Chr6	107491401	107492800	0.118541
Chr6	96904201	96905400	0.118028
Chr15	11387601	11394000	0.117506
ChrX	16198201	16200000	0.117471
Chr15	19485601	19486600	0.116435
Chr23	29254201	29267400	0.116426
Chr10	75748201	75754600	0.116367
Chr17	87998601	88004600	0.115923
Chr12	18191801	18194400	0.115531
Chr13	4581601	4582400	0.115502
Chr28	99201	101600	0.115428
Chr18	52209201	52212400	0.115331
Chr22	51217801	51219200	0.115249
Chr5	99515201	99795400	0.115028
Chr13	2617401	2912000	0.115005
Chr16	73106401	73108400	0.114761
Chr7	11303201	11306400	0.113586
Chr18	55947001	55961600	0.113238
Chr4	42478401	42479600	0.112788
Chr8	41388601	41392600	0.112749
Chr17	19078201	19080000	0.112519
Chr13	85369801	85371000	0.111943
Chr18	68122001	68123000	0.111936
Chr3	5930201	5931600	0.11184
Chr29	9103601	9110400	0.111191
Chr20	77080201	77082400	0.108321
Chr3	40199801	40201200	0.108039
Chr11	51976201	51977600	0.107963
Chr27	29135801	29138600	0.107818
ChrX	111738201	111740600	0.107673
Chr6	8846401	8849200	0.107584
Chr8	22518801	22519800	0.107576
Chr5	6176001	6177000	0.107295
Chr29	46241001	46265000	0.107205
Chr17	32310601	32311600	0.106725
Chr10	62582401	62583600	0.106555
Chr26	34447001	34448000	0.106405
Chr18	72400601	72418600	0.106183
Chr5	91243801	91246000	0.105689
ChrX	117444201	117447000	0.1056
Chr9	16216001	16217600	0.105594
Chr12	43914801	43916200	0.104926
ChrX	83261201	83287800	0.104189
Chr18	68108201	68110800	0.103913
Chr15	17261001	17264800	0.10384
Chr23	3595601	3597400	0.10353
Chr28	39634601	39636000	0.10123
Chr12	18179201	18182000	0.101125
ChrX	142461601	142464600	0.100977
Chr23	32618201	32619800	0.100569
Chr3	21557601	21603600	0.100409
Chr1	5746601	5747600	0.100093
Chr12	18082801	18083800	0.099875
Chr29	52405601	52406600	0.0995085
Chr23	23242201	23243600	0.0979308
Chr3	21550401	21552200	0.0977761
Chr1	18891801	18897600	0.0977221
Chr15	10023601	10025000	0.0976297
ChrX	138209001	138210400	0.0975045
ChrX	12089001	12112000	0.0974707
Chr15	17226601	17228400	0.0973216
Chr9	21037601	21038800	0.0969366
Chr14	29998401	29999800	0.0967578
Chr21	66722801	66726400	0.0966038
Chr3	75710201	75711200	0.09645
Chr26	8591001	8592400	0.0961071
Chr15	45879601	45884400	0.0960896
Chr13	74665401	74667000	0.0960206
Chr24	37342801	37343800	0.0958509
Chr17	39087401	39088400	0.095761
Chr1	5766001	5767800	0.0957092
Chr11	281601	368400	0.0954005
Chr3	17751001	17822600	0.095188
Chr6	90150401	90152200	0.0950558
Chr16	73771201	73772200	0.0943959
Chr15	68297801	68299000	0.0935727
Chr14	87255401	87259000	0.0935539
Chr25	18092601	18095600	0.0927044
Chr29	48312001	48314200	0.0923544
Chr23	3598401	3599800	0.0923384
Chr6	22661201	22663000	0.0922989
Chr26	41418201	41421000	0.0921575
Chr15	77494801	77498400	0.0921137
Chr1	5748801	5751200	0.0919495
Chr10	109490001	109491800	0.0916006
Chr18	64842001	64847000	0.0915312
Chr1	5829001	5830600	0.0908442
Chr21	69429401	69431000	0.0905126
Chr5	3456601	3460000	0.0904507
Chr13	31522201	31523800	0.0897022
Chr20	32998001	32999600	0.0896403
Chr15	41736401	41738600	0.0893929
Chr16	43050201	43052200	0.0888288
Chr18	52003401	52063000	0.0883684
Chr29	36735201	36738000	0.0881586
Chr16	36430401	36431600	0.0878693
Chr9	66274201	66276000	0.087687
Chr22	29528801	29530800	0.0873706
Chr7	77665601	77667000	0.0870708
Chr13	8015401	8016800	0.0870031
Chr6	10060001	10061000	0.0869776
ChrX	11999201	12051600	0.0868304
Chr14	63278401	63280800	0.0867664
Chr26	1992601	1994800	0.0865599
Chr1	151967801	151971000	0.086012
Chr5	99513601	99514800	0.0854924
Chr13	59297001	59298000	0.085356
Chr5	91855801	91860200	0.0852974
Chr11	61105001	61107400	0.0851799
Chr18	51909401	51916400	0.0850465
Chr4	63837001	63838600	0.0844998
Chr28	39647201	39648600	0.084375
Chr4	99009401	99011200	0.084143
Chr14	80624601	80626400	0.0839233
Chr25	527601	528400	0.0833351
Chr3	21470601	21472400	0.0832464
Chr6	56259001	56263400	0.0831053
Chr23	28823601	28865000	0.0824931
Chr6	98640001	98642000	0.0824636
Chr18	68114401	68116400	0.0823445
Chr6	1876201	1879200	0.081433
Chr5	18968801	18987400	0.0812172
Chr16	91440801	91443400	0.0811377
Chr18	67913001	67914000	0.0809273
Chr18	5080401	5082000	0.0807876
Chr11	2730401	2736800	0.0807489
Chr4	12269401	12271200	0.0804885
Chr16	66197001	66199000	0.0804795
Chr11	37976801	37978200	0.0804701
Chr11	40804001	40810000	0.0798361
Chr7	69085401	69086400	0.079654
Chr19	48601	49400	0.079545
Chr14	35457601	35462600	0.0794868
Chr2	925401	928800	0.0791829
Chr14	84715201	84721200	0.0790194
Chr1	19369001	19370600	0.078622
Chr26	41396401	41401400	0.0781851
Chr10	9637001	9638600	0.0781798
Chr22	55571201	55573400	0.0781729
Chr7	100831001	100832800	0.0777588
Chr19	41449001	41453000	0.0776449
Chr17	20892801	20894200	0.0763918
Chr1	104604601	104605600	0.0762428
Chr1	40804601	40805800	0.0761767
Chr28	670601	672400	0.0759317
Chr7	77938001	77940000	0.0756806
Chr19	1864601	1895600	0.0756268
Chr5	58139801	58265200	0.0756173
Chr9	54340001	54341800	0.0755477
Chr26	41456601	41554400	0.0754709
Chr29	43647601	43649200	0.0753899
Chr17	56065001	56066600	0.0752443
Chr13	27076001	27077000	0.0747733
Chr6	56246401	56247800	0.0746909
Chr12	17838601	17840200	0.0746064
Chr1	141455001	141458800	0.0745624
Chr29	32696401	32697600	0.0741676
Chr18	56867401	56872600	0.0734455
Chr8	97784201	97787200	0.073346
Chr8	101219801	101221200	0.073295
Chr1	91775401	91776600	0.0731325
ChrX	59414801	59419400	0.0730434
Chr15	47132601	47134600	0.0729094
Chr1	71236601	71238600	0.0727541
Chr26	22496401	22499200	0.0726261
Chr18	68332601	68334400	0.0724821
Chr12	18064001	18068600	0.0718925
Chr1	3922401	4501000	0.0718879
Chr26	41423601	41428400	0.0718688
ChrX	141771001	141772800	0.0718566
ChrX	18088001	18094800	0.0717675
Chr10	77238401	77240200	0.0717293
ChrX	116894601	116898600	0.0716818
Chr29	51181601	51183000	0.07124
Chr12	43151201	43155600	0.0709929
Chr1	159412401	159414800	0.0709765
ChrX	43457001	43458800	0.0709762
Chr3	70159001	70169400	0.0709249
Chr11	95400001	95401000	0.0704798
ChrX	95315201	95317600	0.0700815
Chr3	78648801	78650000	0.069927
ChrX	83252001	83256800	0.0698144
Chr27	47178201	47179000	0.0696433
Chr26	43227601	43234000	0.0696302
Chr22	586201	588200	0.0692131
Chr4	116344801	116347800	0.069129
Chr3	70151801	70158000	0.0690808
ChrX	57962201	57963600	0.0688781
Chr5	49824601	49827000	0.0686767
Chr28	17201	85800	0.0685836
Chr23	30679201	30683200	0.0685759
Chr23	41825801	41826800	0.0683276
Chr5	99448001	99513200	0.0683263
Chr22	33754601	33771200	0.0681702
Chr12	25312401	25313600	0.0680337
Chr8	115613001	115614000	0.0679291
Chr3	92624001	92643000	0.0679284
Chr11	95406601	95407800	0.0678963
Chr10	62584001	62588800	0.0677159
Chr25	43059401	43061800	0.0675576
Chr13	2157401	2240800	0.0674395
Chr27	36297801	36300000	0.0671287
Chr2	137986201	138023400	0.0670134
Chr26	41402601	41410800	0.0670005
ChrX	59248801	59254400	0.0669801
Chr3	22890201	22891400	0.0668073
Chr4	102921601	102922800	0.0668061
Chr29	9110601	9133600	0.0666364
Chr1	2563801	2564800	0.0665612
Chr14	21492801	21497600	0.0664918
Chr6	31966001	31967600	0.0664403
Chr21	51779201	51783000	0.066261
Chr17	31502801	31505000	0.0660194
Chr4	2185201	2194200	0.0659621
ChrX	137375001	137376400	0.0658685
Chr2	98765401	98766600	0.0658204
Chr18	30917201	30956000	0.0657931
Chr18	5498201	5500000	0.0656455
Chr8	20373001	20375000	0.0654511
Chr21	2443001	2444200	0.0653936
Chr9	57098201	57099400	0.0651918
Chr23	13959001	13961600	0.0647057
Chr1	104496401	104497400	0.0642855
Chr16	74812801	74814800	0.0638697
Chr17	53203001	53204200	0.0636266
Chr27	45320401	45359800	0.0635951
Chr3	17951001	17967200	0.0634362
Chr13	3909001	3912000	0.063397
Chr17	88005601	88007200	0.0631073
Chr3	77340801	77344600	0.0630762
ChrX	8230801	8235400	0.0629952
Chr26	49889401	49893800	0.0629238
Chr6	66298201	66301800	0.0628136
Chr18	49844601	49846600	0.0627995
Chr13	36182001	36183200	0.0626686
Chr10	50302601	50303600	0.0626218
Chr23	43854201	43855600	0.062358
Chr27	32945201	32947600	0.0622258
Chr7	42476601	42480600	0.0621971
ChrX	77302401	77303600	0.0621037
Chr15	12980401	12981600	0.0620597
Chr1	209601	216800	0.0617723
Chr3	59910601	59912200	0.0615741
Chr12	78144401	78146400	0.0615436
Chr25	5311201	5312600	0.0612091
Chr16	87803001	87806800	0.0611673
Chr8	65303001	65304600	0.0611645
Chr23	41808001	41811600	0.0610951
Chr3	104304001	104305000	0.0610753
Chr25	5263801	5267600	0.06105
Chr8	22322401	22324400	0.0609194
Chr14	66678401	66679600	0.0607903
Chr2	50347801	50349400	0.0606457
Chr23	3476001	3477400	0.0605431
Chr2	1104401	1106400	0.0605299
Chr8	99874401	99876000	0.0605295
Chr15	66901601	66903600	0.0603278
Chr24	1104801	1109000	0.059962
Chr14	18663601	18665200	0.0597254
Chr27	40297001	40301000	0.0596578
Chr25	37459401	37460400	0.0596268
Chr20	28149201	28152600	0.0596171
Chr15	70343601	70345400	0.0595321
Chr8	38003801	38005200	0.0595044
Chr18	1318401	1320200	0.0593341
Chr10	95458001	95459400	0.0593157
Chr12	39138601	39139400	0.0591273
Chr21	2444601	2447800	0.059074
Chr12	43049401	43051000	0.0590624
Chr21	68972001	68978400	0.0589135
Chr6	22366801	22369400	0.0588417
Chr17	57516601	57524800	0.0588258
Chr28	7264801	7265800	0.0587319
Chr18	38190401	38193600	0.0586747
Chr10	1342601	1343800	0.0586678
Chr23	28627401	28630600	0.0586533
Chr4	2210201	2241000	0.0586218
Chr25	23693601	23695200	0.0582486
Chr10	64253001	64256200	0.0582253
Chr14	20752601	20754000	0.0582202
Chr5	73877201	73885000	0.0579664
Chr7	78614601	78616000	0.0579261
Chr15	10036601	10037800	0.0578154
Chr9	87151401	87156800	0.0576348
Chr27	36301801	36302800	0.0574678
Chr2	19732201	19733400	0.0574667
Chr1	92253001	92255800	0.0572452
Chr1	41666001	41667800	0.0570086
ChrX	12335401	12340200	0.0567628
Chr27	39291001	39292200	0.0567511
Chr15	71943201	71945200	0.0567096
Chr28	37524001	37528800	0.0567031
Chr6	15443801	15445400	0.0566209
Chr3	8072001	8084400	0.0565212
Chr23	53767001	53768200	0.0565168
Chr26	43114001	43115000	0.0565123
Chr5	49816601	49820000	0.0565076
Chr8	90507401	90510400	0.0564999
Chr7	26675601	26680800	0.0564602
Chr13	85324601	85326200	0.056359
Chr17	8734601	8746200	0.0563233
Chr5	6187801	6189600	0.0562258
Chr19	1063201	1064200	0.0561355
Chr17	38559801	38560800	0.0561173
Chr11	99314801	99315800	0.0560771
Chr26	747201	749000	0.0560644
Chr25	41523601	41527600	0.0560367
Chr7	70106401	70122400	0.0559224
Chr6	8486201	8488800	0.055919
Chr4	115250601	115251600	0.0558965
Chr6	3976201	3982600	0.0558868
Chr3	21649601	21652000	0.05587
Chr22	37265801	37267000	0.0558401
Chr4	79984201	79985200	0.0557697
Chr4	6592201	6594000	0.0557435
Chr23	28221401	28245800	0.0557219
Chr27	47293601	47294400	0.0556888
Chr19	52165801	52170200	0.0556596
Chr5	73889401	73893800	0.0556568
Chr29	33242801	33244400	0.0556395
Chr28	45306201	45455800	0.0556376
Chr5	86397201	86399000	0.0555962
Chr8	36585601	36586800	0.0554222
Chr29	34998001	34999200	0.0553925
Chr3	70423801	70425000	0.0553202
Chr7	24741401	24743400	0.0552279
Chr11	98385801	98387000	0.0551896
Chr21	2448201	2576200	0.0548369
Chr29	36773801	36776400	0.0546943
Chr4	2242201	2250000	0.0545106
Chr10	79346201	79347800	0.0544902
Chr14	82954601	82956800	0.0544128
Chr3	11377801	11379600	0.0543588
Chr5	29000601	29002600	0.0541247
Chr13	71584801	71586600	0.0540355
Chr10	109063601	109064400	0.0540129
Chr16	67456001	67457200	0.0538387
Chr7	99130801	99134000	0.053784
Chr15	80926601	80933000	0.0536842
Chr16	22598401	22599400	0.0535978
Chr18	57007201	57045000	0.0534923
Chr6	91587401	91590800	0.0533067
Chr13	4047401	4048800	0.0533031
Chr20	502001	539000	0.0532959
Chr27	42889001	42890200	0.0532253
Chr5	53269401	53271000	0.0532159
Chr5	50719801	50721400	0.0532079
Chr20	38068201	38070600	0.0530616
Chr18	56954601	56962000	0.0530442
Chr15	58646401	58647400	0.052887
Chr16	75101601	75106400	0.0527656
Chr6	8526001	8527400	0.0526899
Chr14	3313001	3314600	0.0525961
Chr17	83070401	83071200	0.0525884
Chr15	18193201	18195000	0.0524849
Chr5	6191801	6193000	0.0524339
Chr17	42462601	42464800	0.0523635
Chr6	63932401	63934200	0.0523468
Chr13	22836201	22842800	0.0523065
Chr1	91654401	91656000	0.0521796
Chr26	1489801	1493400	0.0521278
Chr8	117149401	117150200	0.0521031
Chr25	47794201	47796800	0.0520088
Chr9	23915001	23916800	0.0519698
Chr8	21676601	21678000	0.0519343
Chr8	113350201	113369000	0.0517469
Chr26	41452401	41455000	0.0516623
Chr7	633201	639200	0.0516393
Chr28	28213201	28214600	0.0515527
Chr24	39780801	39783000	0.0513845
Chr25	5292201	5300400	0.0511269
Chr7	100580801	100619400	0.0508512
Chr5	57684801	57783000	0.0507137
Chr27	36376201	36377400	0.0506965
Chr6	89312801	89314400	0.0506596
Chr8	113632001	113651600	0.0506303
ChrX	137370401	137374200	0.0506248
Chr12	18118001	18158400	0.0505168
Chr10	79101401	79102800	0.0504741
Chr12	85800601	85806400	0.0502955
Chr3	21495801	21498000	0.0502837
Chr23	30420401	30421800	0.0502627
Chr9	31672201	31674000	0.0501315
Chr19	53734801	53736000	0.0501043
Chr20	74504001	74505600	0.049908
ChrX	8104001	8105200	0.0497245
Chr5	73971601	73976400	0.0497033
Chr12	23145201	23146800	0.0496671
Chr19	1952001	2030800	0.0496026
Chr13	3729001	3733400	0.0495508
Chr3	121959801	121960800	0.0495317
Chr22	60834601	62089200	0.0494175
Chr25	1752401	1852400	0.0493916
Chr28	25683001	25685000	0.0493764
Chr3	21469801	21470600	0.0493286
Chr18	51971201	51972200	0.0492061
Chr25	357001	358600	0.0489263
Chr1	163162001	163163200	0.0485787
Chr15	37996601	37998200	0.0485375
Chr16	27651001	27652600	0.0484686
Chr17	72332201	72333600	0.0484498
Chr26	41414601	41415800	0.048439
Chr6	10228201	10230600	0.0484369
Chr28	8105001	8106600	0.0483938
Chr7	61541001	61542600	0.0483617
Chr5	58325801	58327200	0.0481885
Chr19	51976401	51977800	0.0481562
Chr10	28844001	28846400	0.0480723
Chr1	18354801	18359200	0.047996
Chr23	34810401	34813000	0.0478404
Chr11	25085401	25088600	0.0478092
Chr7	36304801	36308400	0.0477728
Chr17	16827001	16829200	0.0475903
Chr16	8473401	8474800	0.0475658
Chr3	57439201	57441800	0.0473338
Chr7	6147801	6148800	0.0472998
Chr7	9807601	9809600	0.0471213
Chr1	58291601	58292600	0.0469457
Chr21	57138801	57140000	0.0469113
Chr24	1168001	1169000	0.0467932
Chr20	74077401	74078400	0.0467259
Chr10	78842001	78843000	0.0466881
Chr18	55001	55800	0.0465129
Chr4	123067201	123347600	0.046195
Chr18	57048601	57061000	0.046178
Chr15	55790001	55795000	0.0461004
Chr3	39615801	39617000	0.0460941
ChrX	90790401	90793800	0.0458434
Chr5	73735001	73736600	0.0456648
ChrX	123646201	123648800	0.0456233
Chr4	116343001	116344400	0.0455895
Chr2	11736401	11738000	0.0454574
Chr13	54290001	54291000	0.0454487
Chr8	42499201	42503400	0.0453827
Chr1	123378201	123380600	0.0453636
Chr25	1645801	1647400	0.045244
Chr7	83014601	83015600	0.0450163
Chr12	44452601	44456200	0.0449874
Chr5	117815001	117818200	0.0449279
Chr7	68571201	68573600	0.0447995
Chr3	70150401	70151400	0.0447932
Chr20	12770601	12771800	0.0447696
Chr19	63401	64400	0.0445691
Chr7	73415201	73417200	0.0444549
Chr13	107001	152400	0.0444396
Chr15	2173401	2175800	0.0442426
Chr6	96000001	96001000	0.0441626
Chr26	23036201	23038200	0.0441481
Chr16	8560201	8561800	0.0441378
Chr23	3470801	3473400	0.0441309
Chr1	60538401	60539800	0.0441261
Chr15	6909001	6910800	0.0440882
Chr4	39321201	39324800	0.0440061
Chr25	8192801	8202000	0.0439473
Chr25	5534201	5538600	0.0438756
Chr1	30880201	30881800	0.0438398
Chr6	86958801	86960200	0.043686
Chr3	18849401	18851000	0.0436273
Chr19	6331601	6333000	0.043387
Chr5	51198201	51199400	0.0433511
Chr27	32142601	32144400	0.0433166
Chr1	22278801	22281600	0.0432855
Chr21	70525001	70529400	0.0432624
Chr16	75230801	75233000	0.0430741
Chr4	41952801	41953800	0.0429574
Chr6	97071001	97072200	0.0429184
Chr19	52147401	52148800	0.0428418
Chr18	10640001	10641000	0.0427206
Chr5	6924201	6927000	0.0426698
Chr20	22696201	22697800	0.0426608
Chr7	105760801	105763400	0.0426306
Chr6	2810401	2812200	0.0425147
Chr25	1144401	1332400	0.0425111
Chr23	32803001	32808000	0.0423497
Chr15	68851001	68852000	0.0423437
Chr15	67389401	67391000	0.0423202
Chr1	19900201	19901800	0.0423069
Chr16	73817801	73822200	0.0422243
Chr12	17841801	17877400	0.0421705
Chr13	2365801	2455400	0.0421693
Chr5	113045601	113046600	0.0421075
ChrX	101215001	101216200	0.0419962
Chr11	25236401	25242200	0.0419728
Chr9	21612401	21614800	0.0419482
Chr5	118466201	118469800	0.0419059
Chr12	79411401	79413400	0.0418392
Chr28	39822801	39825400	0.0418252
Chr8	29162001	29165800	0.0417666
Chr25	34601	36800	0.0417389
Chr7	35752001	35755600	0.0417352
Chr7	100531001	100535600	0.0417164
Chr24	7561401	7563200	0.0416648
Chr5	116410401	116412200	0.0416088
Chr4	123348401	123433000	0.0414243
Chr1	18539401	18542400	0.0413767
Chr26	48671401	48676600	0.0413664
Chr24	35072201	35074000	0.0412758
Chr13	16959801	16961600	0.0412578
Chr14	21311201	21312800	0.0412208
Chr1	118261201	118263200	0.0411937
Chr3	84342801	84344000	0.0410298
Chr26	35259801	35267000	0.0410006
Chr25	1963201	2036200	0.0409568
Chr25	5530801	5533600	0.0408525
Chr6	114505001	114507600	0.040846
Chr4	115166001	115168200	0.0408317
Chr9	87721801	87724400	0.04082
Chr27	27815201	27816200	0.0407315
Chr8	55506601	55507600	0.0406481
Chr21	68495801	68497400	0.0406451
Chr13	76673201	76674400	0.0405177
Chr27	52821401	52823000	0.040441
Chr23	54466601	54468800	0.0404135
Chr10	78931601	78932800	0.0403877
Chr9	41156001	41165400	0.0403711
Chr11	102853001	102854200	0.0402081
Chr7	15522201	15523200	0.0401215
Chr26	41381401	41384200	0.0400985
Chr19	2974201	2982200	0.0400899
Chr15	48872601	48874400	0.0399621
Chr24	28124401	28125600	0.0399293
Chr25	1857401	1860000	0.039883
Chr14	78643801	78645400	0.0398784
Chr19	52074401	52077000	0.0398616
Chr1	33998401	34001400	0.0397973
Chr16	13048801	13050800	0.0396807
Chr1	144011601	144014800	0.0396762
Chr26	22564201	22565200	0.0396465
Chr6	36372401	36373600	0.0396203
Chr6	7659401	7660600	0.0396073
Chr27	49189801	49190800	0.0395737
Chr13	2334201	2364800	0.0394512
Chr21	69436201	69438400	0.0393279
Chr22	42034401	42035400	0.0393109
Chr1	17743801	17745800	0.0392688
Chr5	107625001	107626000	0.0392593
Chr17	71246401	71249000	0.039238
Chr18	30427401	30428600	0.0391311
Chr6	78414401	78415600	0.0390797
Chr24	54247601	54249400	0.0389631
Chr25	5316201	5318800	0.0389122
Chr1	269201	272400	0.0389102
Chr12	77299001	77300000	0.0388893
Chr18	48489801	48493400	0.0388891
Chr19	52120601	52135600	0.0388873
Chr8	631201	647800	0.0388205
Chr29	29213601	29214800	0.0388183
Chr11	60657801	60660000	0.0388057
Chr9	25587201	25595800	0.0388005
Chr16	4633401	4634600	0.0387954
Chr1	29458401	29459600	0.0386798
Chr7	78379801	78381000	0.0386584
Chr3	100421801	100450400	0.0386571
Chr7	867401	875800	0.0386171
Chr10	109786601	109830000	0.0385792
Chr2	117682401	117694400	0.0385515
Chr22	27627801	27633200	0.0384909
Chr22	57656201	57658000	0.0384544
Chr1	45179601	45181000	0.0383557
Chr17	27451001	27455400	0.0382584
Chr20	18205001	18207000	0.03792
Chr7	100621601	100624200	0.0379124
Chr8	9261001	9262200	0.0378538
Chr15	57647201	57648800	0.0378343
Chr24	54058601	54063000	0.0377726
Chr28	36907601	36910400	0.0377493
Chr16	26102601	26105200	0.0377423
Chr4	43798201	43799200	0.0376234
Chr23	1738801	1741200	0.037564
Chr12	17818601	17824000	0.0375626
Chr15	48947201	48950600	0.0375526
Chr7	68385601	68388200	0.0375316
Chr12	30231601	30232800	0.0374829
Chr28	52364601	52370200	0.0374738
Chr1	19064001	19072400	0.0374176
Chr5	50366601	50368600	0.0373969
Chr27	38712601	38715000	0.0371964
Chr3	44541801	44543000	0.0371789
Chr3	22951601	22953200	0.0371299
Chr8	22784401	22787200	0.0371168
Chr5	42361201	42362800	0.0369063
Chr19	37713801	37715400	0.0368521
Chr16	79250401	79251800	0.0367764
Chr25	22287001	22288400	0.0367582
Chr19	52204201	52206600	0.0367516
Chr24	12908201	12910400	0.0367334
Chr29	24320601	24325000	0.0366821
Chr19	2511801	2513400	0.036672
Chr18	55942001	55943200	0.0366581
Chr28	1497201	1498400	0.0366347
Chr4	108252801	108254200	0.036579
Chr12	17830401	17832400	0.0365743
Chr29	32337601	32338800	0.0365679
Chr27	47214801	47215600	0.0365638
Chr18	73865201	73867000	0.03648
Chr19	13976401	13977400	0.0363933
Chr17	31988601	31991200	0.0363656
Chr20	30538001	30539400	0.0362745
Chr16	13166801	13170400	0.0362258
Chr14	24984401	24986400	0.0361863
Chr12	18049801	18058800	0.0361368
Chr6	36364801	36368000	0.0361026
Chr17	29868601	29871400	0.0360866
ChrX	67209201	67211200	0.0357714
ChrX	57636201	57639200	0.0357276
Chr12	77748201	77749600	0.0356682
Chr1	23431201	23434400	0.0356523
Chr7	9768801	9770200	0.0355843
Chr6	4806201	4807600	0.0355531
Chr14	85292401	85296000	0.0355144
Chr9	84677001	84680200	0.0354052
Chr12	25601001	25603000	0.035365
Chr25	8754401	8756200	0.0353643
ChrX	87295801	87303000	0.0353462
Chr3	100413601	100420600	0.0353329
Chr5	39852601	39855000	0.0352918
Chr15	3261001	3270000	0.0352176
Chr15	1721401	1728200	0.0351967
Chr8	33519001	33520400	0.0351918
Chr12	17917001	17919400	0.0351758
Chr21	62757801	62761600	0.0351246
Chr6	100463201	100464200	0.0350827
Chr27	48245801	48247000	0.0350524
Chr2	74981201	74986000	0.0350503
Chr15	66695001	66697000	0.0350305
Chr1	129184601	129187800	0.0349953
Chr24	13596001	13597200	0.0349948
Chr4	115164201	115165600	0.0348505
Chr19	6580401	6584000	0.0348333
Chr6	110892201	110893400	0.0346857
Chr25	5301401	5306800	0.0345836
Chr27	49165601	49166400	0.0345667
Chr16	54260201	54263800	0.0344351
Chr7	63248001	63249400	0.0344271
Chr6	112470201	112471400	0.0343756
Chr6	24873801	24875800	0.0343478
Chr5	39661201	39662200	0.0343396
Chr15	67381201	67387600	0.034306
Chr28	45643401	45666400	0.0342476
Chr22	2912401	2913800	0.0342103
Chr20	22372001	22375000	0.0341921
Chr20	57305201	57307000	0.0341858
Chr28	27533601	27538000	0.0341755
Chr11	49011001	49012200	0.0340177
Chr8	85800601	85801600	0.0339529
Chr4	113908001	113909400	0.0339291
Chr7	68525601	68537000	0.0339222
Chr1	153811801	153812800	0.0339008
Chr13	2947001	3230000	0.0338645
Chr8	111537801	111540000	0.0338496
Chr22	30520401	30521400	0.0338156
Chr8	44546401	44556200	0.0338115
Chr7	100085001	100087600	0.0338084
Chr26	43328001	43330800	0.0337433
Chr14	21263801	21267000	0.0337274
Chr1	141909001	141911800	0.0336628
Chr24	41600601	41605400	0.0336472
Chr25	47001	48000	0.0336344
Chr16	274201	275200	0.0335896
ChrX	53741801	53744400	0.0334873
Chr1	143780001	143781800	0.0334504
Chr18	71833601	71836400	0.0334307
Chr17	43617801	43635000	0.0333611
Chr29	45746801	45753000	0.0333036
Chr7	2713601	2715200	0.0332723
Chr15	49134801	49136400	0.0332244
Chr25	8187801	8190400	0.0332077
Chr12	62091001	62093600	0.0331451
Chr18	64771201	64773400	0.0331212
Chr1	135776601	135777600	0.0330549
Chr19	2518401	2526200	0.0330075
Chr3	37807001	37809000	0.0329785
Chr13	36123601	36136000	0.0329769
Chr17	88230001	88231600	0.0329147
Chr21	21629001	21631400	0.0329078
Chr7	9760401	9766600	0.032846
Chr5	24527001	24528400	0.0328039
Chr29	32581001	32583200	0.032781
Chr6	64752401	64753400	0.0327747
Chr2	134839601	134840800	0.0327606
Chr24	63276601	63279800	0.0327482
Chr17	58010401	58011600	0.0327441
Chr14	65027201	65030000	0.0327304
Chr29	20641801	20642800	0.0327238
Chr1	5737201	5744800	0.0327157
Chr8	80276801	80279600	0.0327132
Chr5	3844001	3846800	0.0327009
Chr3	70100201	70143200	0.0326638
Chr1	25155001	25156200	0.0325497
Chr11	69010201	69011200	0.0325356
Chr11	57479601	57481800	0.032517
Chr1	82574801	82577000	0.0325012
Chr4	109645601	109689000	0.0324564
Chr8	54166201	54171200	0.0324493
Chr12	17622001	17631000	0.0324264
Chr3	67993001	67994600	0.0323613
Chr12	18381201	18382800	0.0323271
Chr1	120000801	120003600	0.0322908
Chr4	9631001	9633200	0.0322882
Chr9	91466001	91469800	0.0322673
Chr7	76057601	76059600	0.0322455
ChrX	66089601	66091200	0.0321704
Chr4	103128601	103129800	0.0320959
Chr8	102104401	102106200	0.0320666
Chr10	8497801	8499200	0.0320025
Chr9	262201	267400	0.0319563
Chr24	5599601	5604200	0.031955
Chr9	45433801	45435200	0.0319493
Chr29	24943601	24946200	0.0319458
Chr8	29335801	29337600	0.0318146
Chr11	48364401	48366800	0.0317523
Chr5	17775601	17778000	0.0317477
Chr7	9756801	9758400	0.0317265
Chr19	24453001	24471000	0.0317259
Chr10	97765601	97766800	0.0317251
Chr29	44889401	44890400	0.031706
Chr19	52085201	52096200	0.0316791
Chr4	1747801	1749200	0.0316665
Chr13	4095001	4100400	0.0316645
Chr20	34165201	34168400	0.0316644
Chr20	61209801	61211600	0.0316433
Chr13	19444001	19445800	0.0315721
Chr27	47289801	47292600	0.0315273
Chr12	17641201	17674400	0.031503
ChrX	120161801	120164800	0.0314872
Chr17	57524601	57527400	0.0314365
Chr26	48546001	48547200	0.0313735
Chr21	16181801	16184200	0.0313585
Chr17	13667001	13866200	0.0312673
Chr2	56717401	56718400	0.0312671
Chr18	59929801	59930800	0.0312626
Chr17	41156801	41185400	0.0311833
Chr3	70379801	70410600	0.0311832
Chr11	19072601	19074800	0.0311616
Chr14	24573201	24575200	0.0311551
Chr7	68660001	68668600	0.0311444
Chr1	138215001	138219600	0.0310756
Chr20	70802001	70803800	0.0310459
ChrX	21929201	21931800	0.031016
Chr2	69491401	69498800	0.0309479
Chr9	30838001	30841000	0.0309458
Chr10	79122001	79123400	0.0309033
Chr4	5417601	5419000	0.0308175
Chr21	265001	266400	0.0308095
Chr20	76155201	76156600	0.0307976
Chr26	41385001	41386600	0.0307439
Chr2	11830001	11831400	0.0307201
Chr26	49751401	49753400	0.0306932
ChrX	79520201	79523600	0.0306728
Chr6	22922601	22924800	0.0306649
Chr27	39041401	39110400	0.0306312
Chr6	118603201	118607000	0.0304371
Chr1	38375001	38376400	0.030433
Chr6	15900201	15901200	0.0304229
Chr2	80260401	80261600	0.0303631
Chr12	53112401	53113600	0.0303142
Chr22	34936601	34938400	0.0302436
Chr26	34069601	34070800	0.0302088
Chr15	78238001	78240400	0.0301951
Chr10	31478401	31482600	0.0300732
Chr4	115386601	115388200	0.0300523
Chr1	35447601	35448800	0.030035
Chr1	1698601	1708200	0.0299907
Chr25	13999801	14002600	0.029989
Chr5	3964401	3965600	0.0299833
Chr15	44367601	44371600	0.0299824
Chr6	77025401	77043800	0.029936
Chr1	64130201	64131800	0.0299278
Chr21	35486201	35488600	0.0299101
Chr5	73981601	73985400	0.0298689
Chr12	17632601	17639600	0.0298115
Chr5	65921201	65922800	0.0297859
Chr8	95101001	95102600	0.0297764
Chr23	11845001	11847400	0.0297733
Chr9	91410801	91455400	0.0297439
Chr3	117616001	117618400	0.0297414
Chr2	26892401	26894400	0.0297329
Chr27	38704001	38705400	0.0297076
Chr3	77942401	77948000	0.0296677
Chr13	68190401	68192800	0.0296417
Chr23	22644401	22645800	0.0296113
Chr18	50809001	50811600	0.02955
Chr23	23475201	23477200	0.0295425
Chr25	361001	363000	0.0295358
Chr3	13491401	13608800	0.0295273
Chr8	18488601	18493400	0.0295256
Chr18	28872601	28874000	0.0295252
Chr12	83388001	83389600	0.0295154
Chr7	68574201	68575400	0.0295067
Chr6	49053001	49054800	0.0294787
Chr15	19941001	19943000	0.0293967
Chr19	7119001	7122600	0.0293536
Chr4	121637201	121638000	0.0292965
Chr12	81645601	81648400	0.0292245
Chr4	37424201	37425800	0.0291844
Chr29	4419401	4421800	0.0291523
Chr18	848601	849600	0.0290979
Chr1	3751001	3866000	0.0290796
Chr9	25563801	25564800	0.0290787
Chr10	9494201	9500000	0.0290292
Chr1	113772601	113773600	0.0290215
Chr16	91451401	91452200	0.0289952
Chr18	65137201	65344000	0.0289939
Chr20	7861801	7863000	0.0289857
Chr5	5966801	5969200	0.0289375
Chr8	76324001	76325600	0.0289207
Chr18	72387001	72399400	0.0289064
Chr5	10360201	10361400	0.0288984
Chr14	91496401	91497800	0.0288975
Chr5	8077001	8078400	0.028827
Chr3	40845401	40850200	0.0288232
Chr23	3335001	3351400	0.02881
Chr13	84733001	84734600	0.0287761
Chr7	68538001	68552600	0.028757
Chr12	14275401	14277000	0.0287549
Chr7	63743801	63748000	0.0287518
Chr21	208001	216200	0.0287027
Chr29	50871001	50872400	0.0286604
Chr18	64692401	64693800	0.0286485
Chr2	75293401	75295000	0.0286112
Chr10	76030001	76031800	0.0285889
Chr7	77295601	77297200	0.0285838
Chr24	48265001	48267200	0.0285764
Chr29	28852201	28853400	0.0285652
Chr21	18794801	18796200	0.0285524
Chr25	47416401	47417600	0.0285391
Chr22	11444801	11455000	0.0285151
Chr21	15572001	15573400	0.0285111
ChrX	137379601	137384600	0.0284994
Chr14	85003801	85004800	0.0284941
Chr9	32816001	32818000	0.0284917
Chr21	37346001	37347000	0.0284723
Chr9	49125601	49127600	0.0284633
Chr18	63588201	63590200	0.0284185
Chr8	44470401	44472000	0.0283915
Chr11	21489601	21491000	0.0283534
Chr8	89842401	89887000	0.0283466
Chr21	6927801	6930600	0.0283332
Chr23	46436401	46438200	0.028332
Chr1	110050001	110053000	0.0282942
ChrX	83430001	83453400	0.0282775
Chr24	11980601	11983200	0.0282109
Chr7	90572401	90574600	0.0281125
Chr8	94569601	94571400	0.0279969
Chr3	120614401	120616000	0.0279331
Chr13	6447401	6448600	0.0279251
Chr18	37610001	37612800	0.0279043
Chr18	59621601	59623000	0.0278894
Chr4	116756001	116757800	0.0278873
Chr1	24167201	24169000	0.0278799
Chr15	68468601	68470000	0.0278463
Chr16	13503001	13504200	0.027839
Chr25	21019001	21035600	0.0278328
Chr5	73737801	73743400	0.0278038
Chr29	54861201	54864000	0.0277877
Chr23	5998201	6001400	0.0277852
Chr21	67992601	67996200	0.02778
Chr19	48439801	48443000	0.0277715
Chr18	73800601	73801600	0.0277482
Chr2	57608401	57617800	0.0277281
Chr3	55525601	55759000	0.0276987
Chr13	75078601	75082200	0.0276982
Chr23	30396001	30397600	0.0276204
Chr12	84559201	84560600	0.0276017
Chr6	44031001	44044000	0.0275951
ChrX	143320401	143331600	0.0275134
Chr11	7372201	7373800	0.0274953
Chr1	9058401	9059600	0.0274726
ChrX	123843601	123845400	0.0274457
Chr3	7381001	7382000	0.0274325
Chr20	7220601	7221600	0.0274322
ChrX	120773401	120777000	0.0273863
Chr22	57881401	57882800	0.027346
Chr16	21518401	21519600	0.0273258
Chr20	213601	346600	0.027233
Chr1	1331401	1340600	0.0272257
Chr6	89859001	89861400	0.0272169
Chr4	68510801	68512000	0.0272109
Chr4	43676201	43682200	0.0272047
Chr21	51242801	51244000	0.0271981
ChrX	25366801	25368400	0.0271712
Chr20	37201	38000	0.0271611
Chr8	48696201	48697600	0.0271342
Chr15	26983401	26984600	0.0271199
Chr11	417401	453600	0.0270728
Chr27	11244001	11245400	0.0270576
Chr11	19108201	19109400	0.0270399
Chr3	74052001	74053800	0.0270009
Chr6	3377801	3379000	0.0269467
Chr2	114624201	114625400	0.0269291
ChrX	142604801	142609600	0.0269046
Chr20	53581801	53605400	0.0269014
Chr20	70562601	70564000	0.026901
Chr15	73340401	73342200	0.0268889
Chr7	18524001	18525000	0.0268696
Chr4	3541601	3542600	0.0267996
Chr7	22563201	22565000	0.0267882
Chr11	20385801	20388200	0.0267278
Chr22	18568001	18570000	0.0267214
Chr7	43666201	43667800	0.0266971
Chr23	34808801	34810000	0.0266762
Chr18	7812001	7813400	0.0266642
ChrX	84159201	84167200	0.0266512
Chr22	21320401	21323000	0.0266387
Chr27	47205801	47206600	0.0266328
Chr7	100105201	100107800	0.0265955
Chr28	51047401	51048200	0.0265833
Chr22	46538001	46539000	0.0265747
Chr10	11139801	11158200	0.0265315
Chr5	88474601	88478200	0.026527
Chr20	37977201	37993000	0.0265203
Chr2	70189801	70195800	0.0264978
Chr5	99143001	99145000	0.0264814
Chr24	44017401	44018600	0.0264319
Chr24	14743401	14746400	0.0264271
Chr15	10991401	10996000	0.026344
Chr1	25765601	25767400	0.0263257
Chr10	27017801	27025000	0.0263074
Chr2	34118801	34120800	0.0262851
Chr13	68464201	68476200	0.0262547
Chr5	6472601	6474200	0.0262355
Chr6	86442001	86443600	0.0262303
Chr6	8323401	8325200	0.026189
Chr13	68528401	68529600	0.0261865
Chr7	106743001	106744000	0.0261768
Chr10	41140201	41141400	0.0261502
Chr15	76237001	76241200	0.0261258
Chr18	67144201	67145200	0.0261254
Chr5	40621001	40623800	0.0260472
Chr14	88347801	88349800	0.02603
ChrX	118757801	118762000	0.0260104
Chr26	1455201	1456200	0.0260068
Chr6	86024201	86025800	0.0258832
Chr6	99868401	99871800	0.0258644
Chr8	10694201	10695200	0.0258269
ChrX	117383801	117386600	0.0258209
Chr9	75256801	75264600	0.0258205
Chr14	90792801	90795600	0.0258176
Chr9	40069601	40072600	0.0258048
Chr6	505401	507400	0.0257919
Chr15	25144001	25145000	0.0257824
Chr13	14906801	14910400	0.0256287
Chr12	75461001	75471200	0.0255922
Chr23	7595401	7615800	0.0255842
Chr24	33421401	33426200	0.0255729
Chr29	3719001	3720200	0.025521
Chr21	19613401	19619600	0.0255199
Chr1	59801401	59802600	0.0255149
Chr6	1100601	1103400	0.0255141
Chr16	84188601	84189400	0.0254911
Chr15	15563001	15566200	0.0254904
Chr25	1025801	1027200	0.0254865
Chr3	9950401	9951600	0.0254544
Chr12	17482401	17483600	0.0254393
Chr3	9024001	9025200	0.0254239
Chr3	121965201	121967400	0.0254105
Chr6	22895201	22897000	0.02541
Chr6	33362001	33363400	0.025409
Chr4	118155801	118157600	0.025394
Chr19	14243201	14247800	0.0253766
Chr1	13060801	13062600	0.0253402
Chr5	48350001	48354000	0.0253098
Chr5	116899601	116902000	0.0253012
Chr4	1940001	1953400	0.025264
Chr25	42424001	42425600	0.0252337
Chr1	34258601	34267200	0.0252333
Chr8	92115401	92116800	0.0251914
Chr19	1228601	1230600	0.0251739
Chr22	35420401	35422400	0.0251374
Chr17	39752201	39762800	0.0251175
Chr9	5293601	5294800	0.025105
Chr5	17441601	17442800	0.0250844
Chr11	100088401	100092200	0.0250792
ChrX	43479801	43482600	0.0250578
ChrX	133292001	133307800	0.0250411
Chr10	39103401	39105400	0.0250211
Chr20	22051001	22052600	0.0249814
Chr24	42164201	42166000	0.024968
Chr15	49639801	49652200	0.0249515
Chr12	18332401	18342200	0.024943
Chr1	150019801	150020800	0.0249194
Chr4	20720401	20723400	0.0249126
Chr20	77161001	77162400	0.0248859
ChrX	90060401	90062800	0.0248423
Chr16	80425601	80428600	0.0248368
ChrX	133671801	133674000	0.0248001
Chr10	4381401	4383800	0.0247828
Chr16	80405801	80413600	0.0247716
Chr22	45572201	45574000	0.0247481
Chr11	64013201	64015200	0.0247359
Chr17	64723201	64724200	0.0246818
Chr21	16464001	16482200	0.0246796
Chr6	88372401	88374400	0.0246541
Chr1	125276001	125280400	0.0246527
Chr12	675801	676600	0.0246205
Chr20	24328001	24329400	0.0246171
Chr17	83040401	83042400	0.0245806
Chr23	41314801	41315800	0.0245591
Chr12	18002401	18003400	0.024552
ChrX	120116401	120145800	0.0245188
Chr2	96622801	96624800	0.0244731
Chr7	68361001	68374800	0.024463
Chr19	14155801	14161400	0.0244627
Chr4	86058401	86059800	0.024414
Chr15	337601	340400	0.0243993
Chr8	89765601	89768600	0.0243951
Chr9	83749001	83752000	0.0243934
Chr1	26461801	26464000	0.0243583
Chr6	42740201	42741600	0.0243256
Chr4	90881401	90885000	0.0242961
Chr24	63097001	63138600	0.0242909
Chr13	22955401	22957200	0.024259
Chr11	62234401	62241400	0.0242535
Chr14	28040001	28041000	0.0242463
Chr5	101855001	101861800	0.0242423
Chr14	77143201	77144400	0.0242423
Chr16	26701201	26705000	0.0242399
ChrX	53570201	53571400	0.0242266
Chr26	41431001	41432600	0.0242214
Chr5	99990001	99994400	0.0242114
Chr26	45747201	45748000	0.024191
Chr21	57847201	57849600	0.0241813
Chr6	106634001	106637600	0.0240917
Chr4	60329801	60332600	0.0240442
Chr17	41431801	41433200	0.0240363
Chr17	54974401	54998200	0.0240262
ChrX	135538001	135539600	0.0240259
Chr26	45680601	45682000	0.0239925
Chr2	134083401	134117000	0.0239818
Chr26	35690801	35691800	0.0239788
Chr17	42253001	42254400	0.0239764
Chr3	59445601	59448600	0.0239516
Chr14	11545001	11546200	0.0239365
Chr1	62707801	62710800	0.0239356
Chr12	31386201	31387400	0.0239321
Chr19	10025001	10026400	0.0239316
Chr2	53107201	53109200	0.0239237
Chr16	45086401	45087600	0.0239096
Chr26	46751601	46754000	0.0239006
Chr16	43289201	43291800	0.023882
Chr20	63857601	63858800	0.0238385
Chr11	105308601	105311200	0.0238039
Chr4	93976801	93979200	0.0237527
Chr4	122327201	122329600	0.0237162
Chr5	3057601	3061000	0.0236754
Chr8	56443401	56445600	0.023651
Chr2	50329201	50330400	0.0236384
Chr12	88882601	88887400	0.023624
Chr6	63799801	63800800	0.0235031
Chr11	54695601	54698400	0.0234373
Chr9	9211401	9213200	0.0233961
Chr1	328401	331800	0.0233274
Chr6	85999001	86002200	0.0233085
Chr2	18265201	18266200	0.0233057
Chr14	87517001	87518200	0.0233003
Chr27	504401	506600	0.0232326
Chr3	104225801	104227200	0.0232224
Chr26	28617401	28619400	0.0232019
Chr8	95287601	95291400	0.0232012
Chr10	6280401	6281600	0.0231743
Chr9	90049801	90051000	0.0231679
Chr12	17477001	17479400	0.0231608
Chr7	75370401	75371600	0.0231436
Chr7	96804401	96806200	0.0231327
Chr11	95395601	95399200	0.0231174
Chr17	18440601	18441600	0.0231034
Chr26	11668201	11669200	0.0230883
Chr6	67969001	67972600	0.0230644
Chr23	30046401	30054000	0.0230275
Chr7	100100201	100104000	0.0230253
Chr21	19691601	19698600	0.0230194
Chr10	98110601	98117800	0.0230089
Chr29	50738601	50740400	0.022967
Chr27	51057601	51060000	0.0229653
Chr20	60671601	60673400	0.0229617
Chr6	115598401	115600600	0.0229162
Chr19	43104601	43128600	0.0229019
Chr7	82405601	82406400	0.0229002
Chr15	1762801	1764400	0.0228646
ChrX	25369201	25370800	0.0228556
Chr17	90018401	90020200	0.0228452
Chr1	129033801	129038800	0.0228389
Chr2	130700801	130702200	0.0228371
Chr8	109430601	109432800	0.0228088
Chr9	21961001	21962400	0.0227287
Chr12	17479801	17481400	0.0227256
Chr8	101442601	101444400	0.022719
Chr21	32221401	32224600	0.0227008
ChrX	8394401	8396000	0.0226811
Chr3	25792001	25795200	0.0226744
Chr12	14782601	16501200	0.0226486
Chr15	59917401	59919000	0.0225913
Chr12	17674201	17816600	0.0225763
Chr6	73837601	73838800	0.0225706
Chr6	45523801	45525600	0.0225355
Chr2	106636401	106637800	0.0225325
Chr9	60590401	60591600	0.0225323
Chr26	49279601	49280800	0.0225137
Chr21	56001	65200	0.022511
Chr1	106833401	106834800	0.0224983
Chr7	100108201	100110200	0.0224617
Chr28	33699201	33700200	0.0224503
Chr24	46792601	46794400	0.0224396
Chr5	101374201	101379600	0.0224314
Chr11	63560401	63564200	0.0224243
Chr15	49118201	49119600	0.0224199
Chr26	48510601	48512400	0.0223689
Chr9	2179001	2180000	0.0223659
Chr10	91068001	91069000	0.0223522
Chr8	108248601	108250200	0.0223396
Chr24	23137201	23138200	0.0223357
Chr17	15202001	15205600	0.022328
Chr21	35392201	35394600	0.0223024
Chr14	83599601	83600800	0.0222965
Chr29	13911801	13914000	0.0222433
Chr4	30292201	30293600	0.0222126
Chr18	66501001	66502600	0.0222106
Chr5	101359601	101367600	0.0221898
Chr26	40218601	40228400	0.0221643
ChrX	53446601	53448400	0.0221035
Chr5	92883001	92885200	0.0220935
Chr19	1798801	1800400	0.0220899
Chr12	3025801	3031800	0.0220646
Chr12	83390001	83391400	0.0220554
Chr10	98178801	98180000	0.0220544
Chr2	80740201	80742000	0.0220167
Chr21	32826601	32827800	0.0220021
Chr5	3670201	3676200	0.0219829
Chr15	36240601	36242000	0.0219799
Chr18	67971001	67972200	0.0219221
Chr5	51652601	51657600	0.0218714
Chr27	42445001	42447600	0.0218691
Chr10	79054801	79056400	0.0218529
Chr5	67972401	67974400	0.021778
Chr14	830601	832400	0.021735
Chr6	107827601	107829400	0.0216751
Chr14	85118801	85120000	0.0216687
Chr12	18362001	18363200	0.0216641
Chr3	91652601	91654000	0.0216404
Chr13	5291801	5294800	0.0216382
Chr7	65947001	65949000	0.021634
Chr19	52069801	52071600	0.0216208
Chr13	89618001	89618800	0.021618
Chr9	31232001	31235200	0.0215597
Chr7	78038201	78039800	0.0215534
Chr13	46067801	46075200	0.0215313
Chr6	56333401	56334800	0.0215088
Chr27	25441401	25443000	0.0215077
Chr16	36661601	36663000	0.0214876
Chr5	15033001	15034000	0.0214474
Chr20	48457201	48460200	0.0214254
Chr29	13669801	13672000	0.0214176
Chr28	24023201	24025000	0.0214132
Chr11	104193801	104194800	0.0213998
Chr25	5308401	5310400	0.0213799
Chr23	46289601	46293200	0.0213587
Chr18	928201	930000	0.0213557
Chr11	35945801	35956000	0.0213269
Chr21	52083801	52085800	0.0213174
Chr1	3578201	3651600	0.0212847
Chr17	35175601	35177400	0.0212758
Chr8	44251801	44252800	0.0212735
Chr21	60144401	60146400	0.021273
Chr17	33337601	33340000	0.0212382
Chr11	77642401	77643600	0.0212246
Chr6	115396001	115397600	0.0212241
Chr10	79060801	79061800	0.0212129
Chr2	20557601	20559800	0.0211631
Chr8	92004801	92007200	0.0211554
Chr25	21872201	21873200	0.0211044
Chr3	94492601	94493800	0.0210591
Chr16	75548001	75553600	0.0210406
Chr26	28323801	28326800	0.0210254
Chr21	52041601	52043400	0.0210205
Chr19	1605201	1606400	0.0209922
Chr4	115221601	115223200	0.0209764
Chr13	8981401	8983000	0.0209733
Chr12	84567201	84568200	0.020969
Chr6	4404201	4414800	0.0209555
Chr15	8891801	8896800	0.0209512
Chr21	20782601	20784600	0.0209257
ChrX	113455801	113462600	0.0208583
Chr17	10415801	10418200	0.0208375
Chr8	22205801	22208400	0.0208237
Chr16	80321001	80345400	0.0207602
Chr3	38753601	38755400	0.0207338
Chr6	39895201	39896600	0.0207298
Chr15	7644001	7645600	0.0207213
Chr13	84730601	84732400	0.0207204
Chr16	73656001	73677400	0.0206789
Chr8	79897601	79902200	0.0206765
Chr15	62905001	62907000	0.0206671
Chr9	38623801	38624800	0.0206062
Chr15	12622201	12625800	0.0205378
Chr9	40129801	40135400	0.0204635
Chr12	88460201	88464000	0.0203811
Chr7	73587001	73588800	0.0203627
ChrX	69901401	69905200	0.020346
Chr4	92225201	92228200	0.0203096
Chr1	85800401	85808400	0.0203077
Chr1	79807401	79811000	0.0203056
Chr14	50639201	50647800	0.0202841
Chr16	80347001	80374200	0.0201736
Chr11	106813201	106814200	0.0201532
Chr7	104557001	104558000	0.0201361
Chr2	88192401	88195000	0.0201246
Chr19	32673001	32675800	0.020114
Chr12	32184801	32185800	0.0201104
Chr8	78498801	78500000	0.0201082
Chr15	41971601	41974800	0.020108
Chr5	118660001	118661000	0.0200981
Chr10	78850601	78852800	0.0200932
Chr21	31424601	31426400	0.0200727
Chr16	80374801	80376400	0.0200514
Chr6	3685601	3695400	0.0200471
Chr1	62780401	62783200	0.0200319
Chr13	78399601	78400800	0.0200197
Chr18	72732601	72733600	0.0200107
Chr16	57299201	57302000	0.0199967
Chr7	77723201	77725800	0.0199386
Chr4	39311801	39313400	0.0199381
Chr10	55452601	55454400	0.0199314
Chr7	100090401	100093000	0.0199218
Chr26	46577601	46581000	0.0199023
Chr14	92324401	92325600	0.019901
Chr15	41117001	41118400	0.0198719
Chr15	44486001	44489400	0.0198697
Chr15	4918401	4920600	0.0198375
Chr6	86093601	86099200	0.019823
Chr8	25830201	25831600	0.0198196
Chr8	10907601	10908600	0.0198096
Chr15	48622801	48624000	0.0198059
Chr26	41412601	41414200	0.0197934
Chr27	47296601	47297400	0.0197801
Chr15	340801	344200	0.019747
Chr18	46019601	46023600	0.0197229
Chr15	4615601	4617800	0.0197077
ChrX	83926801	83928800	0.0196916
Chr6	4038201	4039600	0.0196855
Chr18	65705201	65708000	0.0196832
Chr19	2240601	2246800	0.0196578
ChrX	123071201	123073600	0.0196566
Chr6	4814801	4816400	0.0196499
Chr4	9310001	9312400	0.019635
Chr5	102586601	102619400	0.0196145
Chr11	101996801	101998800	0.0196021
Chr6	903401	905800	0.0196011
Chr12	81091401	81093000	0.0195657
Chr1	111138601	111140000	0.0195604
Chr7	1044801	1046600	0.0195539
ChrX	122461401	122463400	0.0195494
Chr15	54083601	54084600	0.0195374
Chr9	57354401	57356200	0.0195276
Chr10	76059601	76061000	0.0195243
ChrX	117346401	117356000	0.0194956
Chr12	50506401	50508200	0.019476
Chr29	24340001	24344400	0.0194264
Chr4	18600401	18602000	0.0194228
Chr13	49236601	49238200	0.0194215
Chr20	56924001	56925000	0.0194203
Chr14	92321601	92324000	0.0194096
Chr12	49916801	49919000	0.019369
Chr8	94540801	94541800	0.0193688
Chr12	420401	421400	0.0193409
Chr10	79111201	79114800	0.0193019
Chr13	49614401	49617000	0.0192987
Chr10	78937401	78938400	0.0192818
Chr1	27244601	27246200	0.0192725
Chr21	17690001	17691000	0.0192599
Chr2	61044201	61045600	0.0192581
Chr29	5152601	5153400	0.0192534
Chr22	18391001	18394200	0.0192476
Chr19	59043601	59049400	0.0192396
Chr17	8187201	8188000	0.019233
Chr4	31758201	31760200	0.0192286
Chr5	101368001	101370200	0.0191998
Chr2	135354601	135357200	0.0191995
Chr4	108208601	108210600	0.019168
Chr5	37107001	37108400	0.019157
Chr2	137686601	137688600	0.0191367
Chr17	37955801	37964000	0.0191096
Chr21	29076801	29079000	0.0190882
Chr6	105648401	105649200	0.0190848
Chr28	7847801	7852200	0.0190823
Chr5	31515401	31521200	0.0190688
Chr12	86364001	86369200	0.0190646
Chr15	49150001	49152000	0.0190543
Chr5	102077401	102086200	0.0190269
Chr13	42650401	42653400	0.0190182
Chr19	52078001	52084600	0.0190011
Chr26	51667601	51678600	0.0189838
Chr6	110503001	110505600	0.0189637
Chr5	62580001	62581200	0.018961
Chr7	100071601	100074600	0.0189414
Chr4	116423401	116428400	0.0189305
Chr6	14496001	14497200	0.0189196
Chr24	3724401	3725600	0.0189025
Chr24	57846201	57848600	0.0188779
Chr19	15077801	15079400	0.0188274
Chr20	496201	498200	0.0188146
Chr29	51266201	51291400	0.0188113
Chr11	55789201	55798800	0.0187859
Chr5	108076801	108077600	0.0187723
Chr20	77059001	77060400	0.0187682
Chr3	92621801	92623400	0.0187659
Chr1	3877001	3900600	0.0187502
Chr27	47426801	47430600	0.0187462
Chr10	8365401	8366600	0.0187314
Chr7	5733201	5734000	0.0187274
Chr18	10368601	10369800	0.0187262
Chr12	49216401	49217400	0.0187063
Chr19	32995201	32996600	0.0186781
Chr4	115574801	115578200	0.0186624
Chr6	3777401	3778800	0.0186262
Chr1	17207201	17210800	0.0186196
Chr29	48513001	48516600	0.0186092
Chr12	18085201	18087400	0.0186046
Chr5	38614201	38615400	0.0186039
Chr3	113580601	113582400	0.0185847
Chr14	44982601	44985800	0.0185683
Chr23	26788001	26790400	0.0185477
Chr4	28542401	28544800	0.0185432
Chr4	57633001	57639600	0.0185275
Chr7	41995401	41999800	0.0185254
Chr26	13345601	13348400	0.0185098
Chr6	86019801	86021000	0.0185076
Chr5	14462601	14470200	0.0185026
Chr2	55407801	55412000	0.0184878
Chr15	18428001	18431800	0.0184477
Chr4	20567801	20569400	0.0184448
Chr25	29884001	29885400	0.018444
Chr18	65102401	65137400	0.0184424
Chr3	40119401	40122000	0.0184331
Chr27	47206601	47208400	0.0184328
Chr17	58732601	58734000	0.0184135
Chr11	92128201	92129600	0.0184052
Chr11	54351601	54354800	0.0183926
Chr5	101370601	101373800	0.0183429
Chr19	9022001	9024800	0.0183193
Chr17	15340801	15385800	0.018317
Chr22	57918801	57920600	0.0182766
Chr18	69689401	69751800	0.0182715
Chr17	49200401	49202000	0.0182615
Chr22	35936401	35940800	0.0182606
Chr23	14657601	14658600	0.0182588
ChrX	12292201	12296400	0.0182526
Chr20	33958001	33960000	0.0182498
Chr16	65193601	65195400	0.0182421
Chr25	25829401	25830400	0.0182401
Chr22	51183401	51184200	0.0182379
Chr3	103778001	103779800	0.0182277
Chr16	67916801	67920400	0.0182174
Chr2	3824401	3827200	0.0182103
Chr8	18861001	18862200	0.0182052
Chr20	77565201	77567000	0.0181705
Chr23	38915401	38917000	0.0181679
Chr7	67597001	67599600	0.0181425
Chr21	17341201	17343000	0.0180943
Chr18	1384801	1386000	0.0180929
Chr14	88710401	88711800	0.0180577
Chr3	56569801	56576000	0.0180501
Chr5	42132001	42133000	0.0180388
Chr6	58331401	58338600	0.0180383
Chr8	81693801	81695800	0.0180062
Chr23	27318401	27519400	0.0179721
Chr15	2145801	2147000	0.0179692
Chr19	17527201	17528400	0.0179643
Chr7	101994801	101996400	0.0179609
Chr11	23612201	23615800	0.0179291
Chr28	33716201	33721000	0.0179062
Chr13	982201	983600	0.0178987
Chr1	12984801	12987200	0.0178965
Chr14	92167401	92169400	0.0178738
Chr13	68496601	68501800	0.0178699
Chr28	7925401	7926400	0.0178572
Chr28	45696001	45753400	0.0178458
Chr14	72815601	72816600	0.0178391
Chr6	83811801	83817200	0.0178334
Chr8	8321001	8322200	0.0178282
Chr1	43382001	43383400	0.0178277
Chr13	42615401	42617000	0.0178145
Chr21	59694601	59699800	0.0177602
Chr13	68503201	68505800	0.017758
Chr8	89925201	89937800	0.017756
Chr15	69609801	69611800	0.0177284
Chr21	43333201	43334600	0.0177026
Chr10	98405801	98407000	0.0176769
Chr20	711401	745400	0.0176727
Chr17	43024401	43025800	0.0176633
Chr5	5304001	5306000	0.0176571
Chr27	37495001	37499800	0.0176533
Chr6	24864401	24866200	0.0176461
Chr26	51632801	51666800	0.0175907
Chr3	120514201	120518200	0.0175871
Chr24	29558001	29559000	0.0175736
Chr6	52845801	52847000	0.0175523
Chr13	68486401	68494200	0.0174904
Chr12	43730601	43731600	0.0174734
Chr13	6014001	6014800	0.0174314
Chr7	108454201	108455600	0.0174298
Chr9	72884601	72886800	0.0174073
Chr3	21810401	21813400	0.0174025
Chr11	90244201	90246400	0.0174006
Chr18	13595801	13597800	0.0173612
Chr16	157801	181600	0.0173503
Chr5	33114601	33115800	0.0173487
Chr13	35892801	35896600	0.0173101
Chr14	30612801	30614200	0.0172758
Chr1	1305601	1306800	0.0172231
Chr16	80429401	80464000	0.017223
ChrX	60223601	60225200	0.0171957
Chr12	61570001	61575200	0.0171765
Chr20	45085401	45087200	0.0171713
Chr4	102082601	102084600	0.0171567
Chr5	102072401	102076800	0.0171237
Chr17	28540401	28542200	0.0171221
Chr5	98594201	98595400	0.017103
Chr18	65099401	65101800	0.0171002
Chr1	90196601	90198000	0.0170978
Chr6	70549401	70550800	0.0170849
Chr5	84488201	84491800	0.0170807
Chr15	9966601	9968400	0.0170445
Chr2	11998401	12002600	0.017038
Chr15	41918801	41920800	0.0170377
Chr11	23020201	23021600	0.0170322
Chr13	82498401	82501400	0.0170251
Chr10	78815401	78818600	0.017004
Chr3	121354001	121355000	0.0169919
Chr7	23979801	23981800	0.0169765
Chr13	2043801	2050600	0.016974
Chr25	504001	505000	0.0169732
Chr13	82698001	82699400	0.0169254
Chr10	76068401	76070000	0.0169172
Chr2	51828401	51830200	0.0169032
Chr12	18364201	18365400	0.0168917
Chr7	96390201	96427800	0.0168836
Chr12	32198201	32200800	0.0168831
Chr7	25000201	25002600	0.0168546
Chr16	36664201	36719200	0.0168274
Chr1	142724801	142726200	0.0168031
Chr10	79049801	79052800	0.0167763
Chr17	14329401	14486600	0.0167443
Chr9	81565001	81568200	0.0167307
Chr9	50448801	50451200	0.0167213
Chr13	12061801	12064000	0.0167028
Chr12	70556801	70559000	0.0167006
Chr21	71162601	71164600	0.0166619
Chr6	112263801	112265200	0.0166591
Chr23	7471401	7472400	0.0166435
Chr4	82884601	82885600	0.016617
Chr1	136524401	136527600	0.0166157
Chr21	60850801	60854000	0.0166008
Chr6	9020801	9031400	0.0165579
Chr3	6559601	6563000	0.0165483
Chr15	66452401	66462600	0.0165476
Chr25	102601	103400	0.0165349
Chr1	48366001	48368200	0.0165178
Chr11	86437601	86443200	0.0165147
Chr24	14129401	14130400	0.0165057
Chr5	88099201	88100800	0.0164705
Chr18	47892801	47895400	0.0164695
Chr29	51835001	51841000	0.0164561
Chr1	19294401	19297000	0.0164309
Chr20	60674001	60679200	0.0163962
Chr10	39347401	39348600	0.0163837
Chr1	45066601	45069200	0.0163718
Chr11	17894601	17895800	0.0163707
Chr2	80241201	80245200	0.0163347
Chr3	18135001	18146400	0.0163344
Chr1	67222401	67224000	0.0162928
Chr28	3711401	3712600	0.0162874
Chr27	48568401	48572600	0.0162864
Chr2	57801	61800	0.0162671
Chr26	41433001	41434600	0.0162343
ChrX	34593601	34595200	0.0162182
Chr28	35574201	35577400	0.016212
Chr6	4760801	4762400	0.0161946
Chr6	9017201	9020200	0.0161898
Chr17	76746201	76748000	0.0161491
Chr12	50012201	50013600	0.0161414
Chr29	20772801	20774800	0.0161376
ChrX	87244601	87256400	0.0161275
Chr7	43092201	43093600	0.0161259
Chr15	59334401	59336600	0.0160985
Chr2	21216001	21217200	0.0160611
Chr4	5315201	5317400	0.0160521
Chr25	19218401	19220600	0.016044
Chr29	47344601	47347000	0.0160406
Chr25	8647801	8652400	0.0160402
Chr1	6439201	6441600	0.0160337
Chr10	32660001	32661200	0.0160183
Chr8	99006601	99007800	0.0160147
Chr16	69404201	69405200	0.0160066
Chr12	64382401	64383200	0.0159917
Chr12	17471601	17473200	0.0159586
Chr26	45989401	45991600	0.0159146
Chr4	115944801	116065000	0.0158974
Chr7	95765401	95770400	0.015896
Chr6	4948001	4949800	0.0158913
Chr12	32317201	32319000	0.0158445
Chr26	49597401	49603600	0.0158443
Chr27	5672601	5674400	0.0158373
Chr21	10981201	10984400	0.0158253
Chr24	42393201	42395200	0.0158246
Chr20	50016201	50019800	0.0158154
Chr5	56064601	56066800	0.0158115
Chr3	72768001	72774600	0.0157916
Chr16	75508201	75510000	0.015791
Chr27	1937001	1938000	0.0157721
Chr2	84498801	84500000	0.0157568
Chr5	41229001	41231800	0.0157538
Chr23	28865801	28872600	0.0157429
Chr11	62036401	62040000	0.0157425
Chr25	857601	858600	0.0157378
Chr8	26678001	26690000	0.0156897
Chr29	49394601	49395800	0.015641
Chr12	17903401	17905600	0.0156396
Chr21	52273401	52274600	0.0156393
Chr15	13535201	13544200	0.0156331
Chr21	33604601	33605800	0.0156187
Chr8	55622801	55625400	0.0156041
Chr12	17936001	17937400	0.0155969
Chr2	14287001	14289400	0.01559
Chr8	51154001	51156600	0.0155783
Chr26	51613001	51631600	0.0155726
Chr3	111697201	111699000	0.0155692
Chr8	39389401	39391400	0.0155533
Chr15	16322201	16324400	0.0155376
Chr13	1235201	1236200	0.0155366
Chr21	21311201	21315800	0.0155197
Chr10	91054201	91055200	0.015501
Chr9	91474601	91640600	0.0154796
Chr6	39121401	39124200	0.0154254
Chr24	41021401	41023800	0.015403
Chr2	118604801	118606000	0.0154025
Chr9	83443401	83444800	0.0153971
Chr12	36710201	36713000	0.0153866
Chr2	80279201	80281000	0.0153831
Chr12	32287401	32289200	0.0153762
ChrX	8432801	8433600	0.0153618
Chr7	68105401	68111200	0.0153322
Chr7	36299801	36300800	0.0153239
Chr5	599201	603400	0.0153135
Chr28	24139401	24147400	0.0153111
Chr1	108259401	108260200	0.0153085
Chr28	45506601	45507400	0.0152997
Chr28	499201	500600	0.015296
Chr2	80248001	80250000	0.015292
Chr23	13205401	13207000	0.0152624
Chr1	17362601	17407600	0.0152589
Chr5	87557801	87558800	0.0152511
Chr25	46883601	46885400	0.0152469
Chr10	27969401	27972400	0.0152387
Chr21	52708201	52712600	0.0152278
Chr4	118421201	118422600	0.0152262
Chr6	54104201	54105400	0.0152254
Chr2	12382801	12384000	0.0151996
Chr13	6661001	6662600	0.0151317
Chr23	3427201	3430000	0.015113
Chr2	8298201	8301800	0.0150985
Chr18	58791001	58907400	0.0150955
Chr7	46693201	46708200	0.015068
Chr3	40709001	40712400	0.0150671
Chr19	19288001	19476000	0.0150391
Chr2	90809001	90810000	0.0150376
Chr12	70705401	70708600	0.0150183
Chr20	57908801	57915600	0.0150126
Chr8	31152801	31156400	0.0150087
Chr16	35241001	35242800	0.0149959
Chr13	22657001	22658200	0.0149905
Chr14	45236401	45240000	0.0149823
Chr7	105630601	105631600	0.0149591
Chr4	120149601	120156200	0.014958
Chr21	31756801	31758000	0.0149422
Chr2	49028601	49029600	0.0149357
Chr8	90308201	90309800	0.0149053
Chr7	7844001	7845200	0.0148798
Chr2	80262201	80275200	0.0148725
Chr10	68834401	68838000	0.0148688
Chr4	10094801	10096600	0.0148653
Chr29	52302801	52308600	0.0148653
Chr5	90615601	90616600	0.0148491
ChrX	122607401	122611800	0.014819
Chr12	2384001	2385000	0.0148146
Chr24	35094001	35095000	0.0148098
Chr22	30522201	30524200	0.0148035
Chr8	53591801	53595800	0.0148034
Chr6	73412601	73414200	0.0148012
Chr4	103886801	103888000	0.0147999
Chr5	102097401	102103600	0.0147967
Chr7	60011801	60017200	0.0147953
Chr9	92407001	92626600	0.0147866
ChrX	51827601	51829000	0.0147753
Chr1	44752601	44755000	0.0147699
Chr5	41970401	41985400	0.014769
Chr16	4636401	4639400	0.0147627
Chr19	33204201	33207800	0.0147031
Chr9	23898001	23899600	0.0146872
Chr16	38699401	38701400	0.0146818
Chr16	74381401	74383200	0.014672
Chr3	18124001	18125200	0.0146565
Chr15	19049201	19052600	0.0146457
Chr18	70375601	70378800	0.0146298
Chr5	18482601	18511800	0.0146219
Chr12	29704401	29705400	0.0146135
Chr17	15891601	16206800	0.0145966
Chr8	52654001	52655200	0.014594
Chr21	35626201	35634600	0.0145517
Chr19	56717001	56718600	0.0145468
Chr25	48001401	48003200	0.014535
Chr4	43775801	43779000	0.0145226
Chr15	7040601	7042400	0.0145221
Chr9	44592401	44593600	0.0145068
Chr17	23453601	23454800	0.0144814
Chr6	9388601	9392000	0.0144647
Chr3	47562401	47567000	0.014464
Chr13	28702201	28704200	0.0144386
Chr4	122520001	122521600	0.0144377
Chr11	11692401	11694200	0.0144218
Chr14	44492801	44494400	0.0144065
Chr14	77054401	77056000	0.0143996
ChrX	8425001	8426200	0.0143797
Chr10	101033401	101034400	0.0143785
Chr24	52468201	52480600	0.0143774
Chr4	93987001	93988000	0.0143528
Chr1	87328201	87336800	0.0143421
Chr14	76677201	76681200	0.01434
Chr19	32110201	32113200	0.0143314
Chr9	20249001	20250600	0.0143056
Chr6	86348801	86350200	0.0142954
Chr12	67931601	67932800	0.014294
Chr6	76900201	76901600	0.0142925
Chr4	85314201	85316200	0.0142714
Chr23	16170801	16179400	0.0142694
Chr14	75242401	75243600	0.0142562
Chr6	10699801	10702000	0.0142362
Chr2	80285001	80287200	0.0142324
ChrX	53885401	53887400	0.0142188
Chr17	86337401	86338800	0.014214
Chr25	19930001	19931200	0.0142025
Chr17	36629001	36631200	0.0141761
Chr17	18872601	18876000	0.0141647
Chr14	44970801	44979800	0.0141388
Chr7	68178601	68179600	0.0141325
Chr23	3255201	3271200	0.0141261
Chr3	39191601	39192600	0.0141025
Chr12	74106801	74110400	0.0140772
Chr15	1393801	1395600	0.0140741
Chr1	152033801	152038400	0.0140593
Chr21	5805601	5808800	0.0140526
Chr11	101029001	101030200	0.0140473
Chr6	118647401	118648600	0.0140397
Chr14	4348001	4352400	0.0140098
Chr3	49777601	49781200	0.0140062
Chr17	78321401	78386400	0.0139778
Chr29	52380801	52405800	0.0139656
ChrX	8047401	8050200	0.0139641
Chr9	24688801	24691400	0.0139417
Chr9	80406201	80411600	0.0139308
Chr16	71374801	71376600	0.013885
Chr5	75881001	75884000	0.0138809
Chr1	103983001	103984200	0.0138776
Chr1	129162201	129163600	0.0138764
Chr25	32201	33000	0.0138693
Chr12	32292201	32294600	0.0138635
Chr4	35315201	35316400	0.0138554
Chr16	45181601	45184000	0.0138384
Chr12	31384001	31385000	0.0138267
Chr7	76620401	76624200	0.0138107
Chr5	17634601	17640600	0.0138093
Chr21	35541201	35608600	0.0138075
Chr13	17411801	17413200	0.0137756
Chr7	46969401	46971600	0.0137623
Chr3	112706601	112709000	0.0137594
Chr6	94122801	94127600	0.0137167
Chr22	60392401	60393400	0.0137082
Chr22	1707801	1708600	0.0137073
Chr9	14352401	14355600	0.0136982
Chr14	85882001	85883200	0.0136612
Chr4	65290401	65291400	0.0136306
Chr17	27722201	27724400	0.013615
Chr21	15894801	15897200	0.013589
Chr11	10044801	10046400	0.0135821
Chr28	49485401	49486800	0.0135771
Chr3	104126401	104128000	0.0135733
Chr7	68575801	68576800	0.0135651
Chr15	79278201	79293200	0.0135608
Chr6	23717801	23720600	0.013531
Chr9	68868001	68869800	0.0135178
Chr10	3928601	3930400	0.0135166
Chr25	23852601	23854400	0.0134914
Chr12	84415001	84416400	0.0134743
Chr8	53584401	53589800	0.013462
Chr12	32246001	32247800	0.0134455
Chr2	55071601	55116000	0.0133988
Chr10	43843401	43844800	0.0133757
Chr6	75019001	75020800	0.0133149
Chr19	23136001	23137000	0.0133089
Chr27	23256601	23258400	0.0132745
Chr14	9896401	9901000	0.0132648
Chr4	115530601	115537400	0.0132379
Chr17	15420001	15867000	0.0132269
Chr2	105829401	105830600	0.0132196
Chr15	73857801	73861400	0.0132139
Chr9	92627201	92634000	0.0132069
Chr4	108585801	108622800	0.0132021
Chr5	87653001	87656000	0.0131868
Chr8	90173401	90174200	0.0131743
Chr9	39882201	39884400	0.0131681
Chr1	71128801	71130800	0.0131589
Chr1	105758001	105761400	0.0131426
ChrX	78509201	78512800	0.0131313
Chr22	44442001	44443000	0.0131224
Chr1	128234401	128236800	0.0131212
Chr3	10298801	10300200	0.0131185
Chr8	90194801	90195800	0.0131129
Chr9	13858201	13866800	0.0130889
Chr10	90431401	90433000	0.0130825
Chr24	36548201	36549200	0.0130691
Chr4	45127801	45131000	0.0130676
Chr14	95055601	95056400	0.0130533
Chr11	45147201	45148600	0.0130335
Chr20	32512401	32513800	0.013028
Chr29	11394201	11396200	0.013026
Chr3	65524801	65526400	0.0130208
Chr26	23580601	23583800	0.0130136
Chr13	1563001	1762000	0.0130093
Chr21	52405001	52408600	0.0130056
Chr15	40783801	40785000	0.0130023
Chr3	116626201	116627400	0.0130023
Chr18	64880601	64882600	0.0129764
Chr8	101124801	101126000	0.0129623
Chr6	92982601	92984400	0.0129607
Chr6	86302001	86303200	0.0129545
Chr17	24323401	24324800	0.0129522
Chr23	3532001	3533200	0.0129355
Chr25	17280001	17281000	0.0129281
Chr18	68584001	68585000	0.0129244
Chr16	54704801	54707000	0.012919
Chr8	90288601	90294000	0.0129061
Chr9	83219201	83221000	0.0128958
Chr5	65929401	65932400	0.0128782
Chr17	19187201	19190200	0.012859
Chr4	111697801	111699000	0.0128488
Chr12	79469401	79472200	0.0128217
Chr18	41876601	41879200	0.0128083
Chr17	30818001	30846000	0.0127942
Chr21	31361201	31362200	0.0127694
ChrX	7985601	7992800	0.0127625
Chr1	102317601	102320400	0.0127606
Chr1	90564001	90566000	0.0127605
Chr26	27384601	27386800	0.0127363
Chr21	57832001	57835200	0.012736
Chr17	39117201	39118200	0.0127357
Chr24	24334401	24339600	0.0127096
Chr17	8858401	8860400	0.0127016
ChrX	142594401	142596000	0.0126761
[truncated: 1,629 more rows]

## Sheet: Table S10
Table S10. List of genes annotated by top2% differential CNVRs of cashmere goats compared to dairy goats
Chrom	Pos	End	Gene
Chr1	155992601	155993600	ERG
Chr1	155975601	155976800	ERG
Chr1	156003401	156004800	ERG
Chr1	155969601	155971000	ERG
Chr1	156077001	156078800	ERG
Chr1	155977201	155979000	ERG
Chr1	155836601	155838600	KCNJ15
Chr1	156056201	156058400	ERG
Chr1	155848601	155850800	KCNJ15
Chr1	155839601	155842000	KCNJ15
Chr1	156153601	156156000	ERG
Chr1	156065401	156068000	ERG
Chr1	155883801	155886400	KCNJ15
Chr1	155972201	155975000	ERG
Chr1	155982001	155985000	ERG
Chr1	156022801	156026200	ERG
Chr1	156005601	156009000	ERG
Chr1	156138801	156142600	ERG
Chr1	156112601	156117000	ERG
Chr1	156012601	156017000	ERG
Chr1	156017801	156022200	ERG
Chr1	155869601	155874200	KCNJ15
Chr1	156060001	156064600	ERG
Chr1	156173201	156178000	ERG
Chr1	155856001	155861400	KCNJ15
Chr1	155986001	155991600	ERG
Chr1	155888801	155894219	KCNJ15
Chr1	155995601	156002000	ERG
Chr1	156068601	156075600	ERG
Chr1	156129801	156137200	ERG
Chr1	156180401	156187800	ERG
Chr1	156119801	156128000	ERG
Chr1	155832714	155835200	KCNJ15
Chr1	156080401	156089800	ERG
Chr1	156041801	156053000	ERG
Chr1	156027401	156039400	ERG
Chr1	156157001	156171400	ERG
Chr1	156094401	156109200	ERG
Chr1	156191001	156194605	ERG
Chr5	40161401	40163400	CNTN1
Chr5	40164001	40167000	CNTN1

[truncated: 2 more sheets: Table S11, Table S12]
